# Supplementary material for: Identification and Validation of Prognostically Relevant Gene Signature in Melanoma
Source: Biomed Res Int. 2020 May 8;2020:5323614. doi: 10.1155/2020/5323614 (PMC7238332; doi:10.1155/2020/5323614)
Supplement: Supplementary 1 — Table S1: the 1569 candidate prognostic genes, coefficients, z-score, p values, and HR. [file 5323614.f1.xlsx]

## Sheet: pro_gene_cox
gene	HR	coefficient	z socre	p value
ENSG00000008517	0.737775	-0.304117	-3.08391	0.00204296
ENSG00000088179	0.76251	-0.27114	-2.82452	0.00473512
ENSG00000070081	0.604808	-0.502844	-4.77605	1.78768e-06
ENSG00000120662	0.777862	-0.251206	-2.68372	0.00728084
ENSG00000013392	0.620059	-0.477941	-4.56573	4.9775e-06
ENSG00000109618	0.742129	-0.298232	-2.89368	0.00380761
ENSG00000149089	0.733974	-0.309282	-2.9807	0.00287586
ENSG00000127564	1.28786	0.252984	2.6131	0.00897241
ENSG00000168300	0.681725	-0.383129	-3.86995	0.000108858
ENSG00000125843	1.33043	0.285502	2.76723	0.0056534
ENSG00000178075	0.753029	-0.283652	-2.71468	0.00663393
ENSG00000175309	0.717893	-0.331435	-3.03959	0.00236897
ENSG00000128973	1.33911	0.292007	2.98723	0.00281522
ENSG00000104998	0.717919	-0.331399	-3.29997	0.000966949
ENSG00000079819	0.769463	-0.262062	-2.81863	0.00482296
ENSG00000182220	0.745352	-0.293898	-3.23672	0.00120911
ENSG00000158483	1.41851	0.349605	3.58414	0.000338193
ENSG00000070444	1.30071	0.262907	2.79164	0.00524422
ENSG00000181381	0.710261	-0.342123	-3.29431	0.000986651
ENSG00000112303	0.693482	-0.366029	-3.18537	0.00144568
ENSG00000144959	0.774788	-0.255165	-2.59214	0.00953817
ENSG00000163376	0.699629	-0.357206	-2.59205	0.00954056
ENSG00000099385	1.28064	0.247357	2.78785	0.00530594
ENSG00000186265	0.698686	-0.358554	-2.63956	0.0083013
ENSG00000183206	1.21475	0.194536	2.76376	0.00571402
ENSG00000082515	0.757082	-0.278284	-2.69748	0.00698669
ENSG00000142875	0.703937	-0.351067	-3.61771	0.000297223
ENSG00000143178	0.709273	-0.343515	-3.09077	0.00199638
ENSG00000153898	0.674769	-0.393385	-3.95812	7.55408e-05
ENSG00000095794	0.765413	-0.26734	-2.63267	0.00847175
ENSG00000176383	1.21458	0.194396	2.58939	0.00961449
ENSG00000090382	0.755498	-0.280378	-3.09197	0.00198834
ENSG00000137500	0.772052	-0.258703	-2.64336	0.00820873
ENSG00000112697	0.706734	-0.3471	-3.53259	0.000411508
ENSG00000015285	0.770371	-0.260883	-2.60922	0.00907484
ENSG00000182405	0.722074	-0.325627	-3.1812	0.00146665
ENSG00000121064	0.781263	-0.246843	-2.71369	0.00665386
ENSG00000163069	0.74623	-0.292721	-3.12154	0.0017991
ENSG00000142856	0.737943	-0.303889	-3.20126	0.00136827
ENSG00000086619	0.751675	-0.285451	-2.94676	0.00321119
ENSG00000184898	0.699465	-0.357439	-3.43449	0.000593668
ENSG00000155926	0.730801	-0.313614	-3.09074	0.00199656
ENSG00000110324	0.761441	-0.272543	-2.7362	0.00621532
ENSG00000144749	0.750279	-0.287311	-2.83741	0.00454814
ENSG00000198833	0.755708	-0.2801	-3.03716	0.00238822
ENSG00000177169	1.50519	0.408917	4.00206	6.27943e-05
ENSG00000183495	1.30429	0.265659	2.83154	0.00463243
ENSG00000154451	0.673446	-0.395348	-3.7677	0.000164757
ENSG00000118849	0.725508	-0.320884	-3.1054	0.00190023
ENSG00000243649	0.718786	-0.330191	-2.7977	0.00514672
ENSG00000125834	1.27674	0.244314	2.6278	0.00859386
ENSG00000174946	0.622428	-0.474127	-3.88849	0.00010087
ENSG00000143162	0.766197	-0.266316	-2.80157	0.0050855
ENSG00000136485	1.30645	0.267315	2.60332	0.00923258
ENSG00000149262	1.37067	0.315299	3.02255	0.00250655
ENSG00000066117	1.3223	0.279372	2.95717	0.00310478
ENSG00000115415	0.721643	-0.326225	-3.63197	0.000281267
ENSG00000137496	0.720679	-0.327562	-3.18058	0.00146981
ENSG00000166862	1.20557	0.186951	2.6432	0.00821263
ENSG00000074370	0.742727	-0.297427	-2.95983	0.00307808
ENSG00000213145	0.679603	-0.386246	-3.18464	0.00144936
ENSG00000196954	0.783049	-0.24456	-2.67923	0.00737914
ENSG00000150787	0.764079	-0.269084	-2.75364	0.00589363
ENSG00000277481	0.677872	-0.388797	-2.60814	0.00910359
ENSG00000165410	0.759505	-0.275089	-2.84502	0.00444082
ENSG00000198520	0.673049	-0.395938	-2.91984	0.00350211
ENSG00000013375	0.72168	-0.326174	-3.13393	0.00172479
ENSG00000153283	0.711438	-0.340467	-3.08115	0.00206206
ENSG00000072818	0.687215	-0.375108	-3.20063	0.00137127
ENSG00000114978	0.777336	-0.251883	-2.70544	0.00682132
ENSG00000090372	1.31972	0.277423	2.80135	0.00508899
ENSG00000091592	0.742118	-0.298247	-2.7087	0.00675468
ENSG00000065923	0.754214	-0.282079	-2.74536	0.00604446
ENSG00000033170	0.730502	-0.314024	-3.16199	0.00156694
ENSG00000122483	0.7736	-0.2567	-2.58807	0.00965163
ENSG00000058272	0.776017	-0.253581	-2.58677	0.00968802
ENSG00000185885	0.757837	-0.277288	-3.03623	0.00239554
ENSG00000143891	0.755509	-0.280364	-2.95452	0.00313153
ENSG00000126003	1.27239	0.240896	2.68648	0.00722089
ENSG00000180628	0.684379	-0.379243	-3.56323	0.000366318
ENSG00000139514	1.28857	0.253531	2.58448	0.00975258
ENSG00000140368	0.696715	-0.361379	-3.29384	0.000988275
ENSG00000159720	1.29303	0.256985	2.61623	0.00889078
ENSG00000122417	0.762284	-0.271436	-2.71822	0.00656347
ENSG00000172171	0.75802	-0.277045	-2.86042	0.00423084
ENSG00000105967	0.668879	-0.402152	-3.51524	0.000439361
ENSG00000204161	0.712457	-0.339036	-3.18901	0.00142762
ENSG00000128683	0.684483	-0.379092	-2.76837	0.00563376
ENSG00000125741	1.41594	0.347792	3.53844	0.000402494
ENSG00000143294	1.24736	0.221033	2.63737	0.00835507
ENSG00000048462	0.714986	-0.335492	-2.91259	0.0035844
ENSG00000147905	0.773432	-0.256918	-2.58861	0.00963634
ENSG00000215012	1.37774	0.320443	3.62151	0.000292889
ENSG00000135899	0.766022	-0.266544	-2.66104	0.00779
ENSG00000122756	1.30536	0.266476	3.21807	0.00129058
ENSG00000185962	1.27998	0.246844	2.58729	0.0096734
ENSG00000173208	0.604162	-0.503913	-3.45716	0.000545896
ENSG00000111875	0.716349	-0.333588	-3.37758	0.000731275
ENSG00000180921	1.42868	0.356748	3.41135	0.000646417
ENSG00000181090	1.28764	0.252812	2.60913	0.00907736
ENSG00000106012	1.33729	0.290648	3.46215	0.000535877
ENSG00000064201	0.666817	-0.405239	-3.08307	0.00204876
ENSG00000139597	0.707355	-0.346223	-3.38341	0.000715909
ENSG00000129003	0.737247	-0.304833	-3.24897	0.00115824
ENSG00000069011	1.32244	0.279481	3.37098	0.000749
ENSG00000117151	0.644976	-0.438543	-4.38696	1.14944e-05
ENSG00000152778	0.732848	-0.310817	-3.31743	0.000908497
ENSG00000117155	0.770867	-0.26024	-2.62441	0.00867998
ENSG00000164077	1.36122	0.308381	3.17785	0.00148373
ENSG00000138755	0.693176	-0.366471	-3.89987	9.62442e-05
ENSG00000204642	0.782706	-0.244998	-2.69963	0.0069416
ENSG00000100079	0.729053	-0.316009	-2.90489	0.00367378
ENSG00000254536	0.675839	-0.391801	-2.95801	0.00309633
ENSG00000167378	1.30602	0.266981	2.61828	0.00883748
ENSG00000115207	1.28707	0.252367	2.6121	0.00899873
ENSG00000153443	1.37762	0.320358	3.29217	0.000994191
ENSG00000085644	1.33261	0.287137	2.91327	0.00357666
ENSG00000182568	0.692394	-0.3676	-3.61428	0.00030118
ENSG00000140968	0.765132	-0.267707	-2.57815	0.00993311
ENSG00000157303	0.741552	-0.299011	-2.76448	0.00570138
ENSG00000163840	0.765086	-0.267767	-2.90057	0.00372482
ENSG00000184203	0.766938	-0.265349	-2.80697	0.00500106
ENSG00000090554	0.716716	-0.333075	-2.80141	0.00508793
ENSG00000255302	0.738596	-0.303004	-3.47561	0.000509687
ENSG00000115085	0.757858	-0.277259	-2.65402	0.0079539
ENSG00000119844	0.740354	-0.300626	-3.26565	0.00109212
ENSG00000189350	0.681356	-0.38367	-2.75585	0.0058539
ENSG00000177688	0.700654	-0.355741	-3.3544	0.000795373
ENSG00000162645	0.650962	-0.429304	-4.57851	4.68298e-06
ENSG00000150456	1.29597	0.259262	2.63283	0.00846769
ENSG00000276070	0.744453	-0.295105	-2.71059	0.00671628
ENSG00000126821	0.744624	-0.294876	-3.13435	0.00172233
ENSG00000171262	0.772889	-0.257619	-2.68098	0.00734068
ENSG00000110906	1.30156	0.263566	2.77818	0.0054665
ENSG00000126858	0.777081	-0.252211	-2.687	0.00720971
ENSG00000137767	0.71656	-0.333293	-3.34272	0.000829617
ENSG00000165929	0.679221	-0.386809	-3.60431	0.000312985
ENSG00000159842	1.32105	0.27843	2.81153	0.00493065
ENSG00000073331	0.786048	-0.240738	-2.7395	0.00615336
ENSG00000085514	0.76277	-0.270799	-2.70863	0.00675625
ENSG00000100968	1.27388	0.242071	2.59696	0.00940528
ENSG00000120805	0.777916	-0.251137	-2.64583	0.00814905
ENSG00000168876	0.695767	-0.362741	-3.3937	0.000689552
ENSG00000023318	0.742577	-0.297628	-3.04796	0.00230403
ENSG00000135482	1.34062	0.293133	3.03011	0.00244465
ENSG00000168958	0.761611	-0.27232	-2.82862	0.00467498
ENSG00000167984	0.675928	-0.391668	-3.25292	0.00114225
ENSG00000082074	0.721278	-0.326731	-3.32348	0.000889021
ENSG00000134899	0.776435	-0.253042	-2.61769	0.00885261
ENSG00000107201	0.760302	-0.27404	-2.71361	0.00665546
ENSG00000206053	1.47734	0.390245	3.73584	0.000187087
ENSG00000164308	0.746408	-0.292483	-2.95514	0.00312523
ENSG00000116819	1.29632	0.259531	2.73915	0.00615982
ENSG00000096968	0.697222	-0.360652	-3.31239	0.000925025
ENSG00000137078	0.722513	-0.32502	-3.01917	0.00253467
ENSG00000186474	1.25191	0.224673	2.66111	0.00778828
ENSG00000111537	0.685315	-0.377877	-3.24838	0.00116064
ENSG00000130669	1.53043	0.425546	4.08122	4.48005e-05
ENSG00000196453	1.30268	0.264427	2.69153	0.00711246
ENSG00000136867	0.746365	-0.292541	-2.66388	0.00772442
ENSG00000033327	1.34958	0.299794	2.85232	0.00434019
ENSG00000132274	0.638251	-0.449023	-4.35064	1.35739e-05
ENSG00000174796	0.720754	-0.327457	-3.34566	0.000820859
ENSG00000133321	0.669651	-0.400999	-4.09255	4.26653e-05
ENSG00000168421	0.688845	-0.372739	-3.01852	0.0025401
ENSG00000204843	1.35573	0.304339	3.01478	0.00257167
ENSG00000171817	0.717092	-0.332551	-2.63386	0.00844205
ENSG00000183476	1.24713	0.220846	2.93537	0.00333151
ENSG00000126351	1.37395	0.317689	3.24085	0.00119176
ENSG00000152766	0.704792	-0.349853	-3.35078	0.000805852
ENSG00000163867	0.734793	-0.308166	-3.18279	0.00145864
ENSG00000160688	1.34945	0.299698	3.4791	0.000503104
ENSG00000166797	0.703266	-0.352021	-4.00743	6.13843e-05
ENSG00000102081	0.766732	-0.265618	-2.74016	0.00614094
ENSG00000105383	0.764775	-0.268174	-2.76628	0.00567006
ENSG00000151500	0.640197	-0.445979	-4.39191	1.1236e-05
ENSG00000167207	0.69794	-0.359622	-3.21456	0.00130643
ENSG00000137965	0.749487	-0.288367	-3.03627	0.00239526
ENSG00000184293	0.657072	-0.419962	-3.00823	0.00262771
ENSG00000108700	0.697331	-0.360495	-3.61322	0.000302417
ENSG00000180096	0.727767	-0.317774	-2.88898	0.00386495
ENSG00000120837	0.753237	-0.283376	-2.87517	0.00403816
ENSG00000188820	0.710514	-0.341767	-3.49472	0.000474555
ENSG00000179958	1.3359	0.289607	3.03108	0.00243682
ENSG00000170476	0.739439	-0.301863	-2.96354	0.00304122
ENSG00000004478	1.3175	0.275733	2.77553	0.00551125
ENSG00000111796	0.73063	-0.313849	-2.87079	0.00409449
ENSG00000176731	0.730255	-0.314362	-3.2223	0.00127166
ENSG00000104972	0.721301	-0.326698	-3.13057	0.00174466
ENSG00000178531	1.34729	0.298095	3.17418	0.00150262
ENSG00000146192	0.728894	-0.316227	-2.86315	0.00419458
ENSG00000173193	0.726249	-0.319863	-3.26414	0.00109797
ENSG00000152601	0.723965	-0.323012	-3.32186	0.000894194
ENSG00000116353	1.37584	0.319064	3.03465	0.00240819
ENSG00000196358	0.675028	-0.393	-2.84565	0.00443212
ENSG00000185753	0.78591	-0.240913	-2.59077	0.0095762
ENSG00000113593	0.775555	-0.254176	-2.58997	0.00959837
ENSG00000156500	0.715436	-0.334863	-3.20114	0.00136884
ENSG00000113734	0.757443	-0.277807	-2.75447	0.00587869
ENSG00000179695	1.24167	0.216453	3.27245	0.00106621
ENSG00000197601	0.733598	-0.309794	-3.25197	0.00114608
ENSG00000137462	0.727919	-0.317565	-3.21196	0.00131833
ENSG00000213658	0.637117	-0.450802	-2.99461	0.00274799
ENSG00000110934	0.725273	-0.321207	-3.11074	0.00186616
ENSG00000110848	0.650045	-0.430714	-3.40705	0.000656692
ENSG00000071073	0.758743	-0.276092	-2.9337	0.00334953
ENSG00000167799	1.32425	0.28085	2.71241	0.0066796
ENSG00000019582	0.746209	-0.292749	-3.13785	0.0017019
ENSG00000119698	0.695332	-0.363366	-2.67949	0.00737342
ENSG00000101901	0.741361	-0.299268	-2.90955	0.00361955
ENSG00000105835	0.758632	-0.276238	-2.79661	0.00516422
ENSG00000138380	0.748748	-0.289353	-2.64969	0.00805663
ENSG00000185482	0.692792	-0.367025	-3.42352	0.000618156
ENSG00000138382	0.706837	-0.346955	-3.49485	0.000474329
ENSG00000175354	0.715132	-0.335287	-3.40616	0.000658833
ENSG00000198792	1.33219	0.286823	3.20655	0.00134335
ENSG00000128699	0.76393	-0.269279	-2.81207	0.00492236
ENSG00000107099	0.762232	-0.271504	-2.64972	0.00805588
ENSG00000213886	0.718564	-0.3305	-3.34169	0.000832714
ENSG00000163660	0.740477	-0.300461	-2.97566	0.00292355
ENSG00000148950	0.724892	-0.321733	-3.03653	0.00239316
ENSG00000183137	0.754276	-0.281997	-2.76165	0.00575099
ENSG00000273611	0.769164	-0.262451	-2.66978	0.00759016
ENSG00000179144	0.648161	-0.433617	-4.08117	4.48105e-05
ENSG00000116266	0.756079	-0.279609	-2.89485	0.00379335
ENSG00000167083	0.71831	-0.330854	-3.02584	0.00247946
ENSG00000089692	0.694826	-0.364093	-3.43931	0.000583199
ENSG00000124299	1.33761	0.290887	2.83947	0.00451884
ENSG00000122386	1.34516	0.296515	2.91613	0.00354405
ENSG00000100413	1.34777	0.29845	2.97425	0.00293708
ENSG00000138398	0.78034	-0.248025	-2.66838	0.00762175
ENSG00000112578	1.32694	0.282876	2.85133	0.0043537
ENSG00000250423	1.18561	0.17026	2.666	0.00767592
ENSG00000111711	0.762618	-0.270998	-2.83601	0.00456814
ENSG00000139645	1.35859	0.306446	3.3553	0.000792787
ENSG00000032219	0.765057	-0.267805	-2.67319	0.00751327
ENSG00000046651	0.711713	-0.34008	-3.2311	0.00123317
ENSG00000105676	1.27791	0.245225	2.66814	0.00762732
ENSG00000028839	0.704346	-0.350485	-3.3993	0.000675593
ENSG00000164074	0.76707	-0.265178	-2.65586	0.00791053
ENSG00000268041	0.642763	-0.441979	-2.8915	0.00383412
ENSG00000179943	1.30154	0.26355	2.7439	0.00607134
ENSG00000168310	0.662493	-0.411746	-3.9246	8.68755e-05
ENSG00000108557	1.39935	0.336011	3.28308	0.0010268
ENSG00000157954	1.31015	0.270141	2.713	0.00666763
ENSG00000168234	0.681038	-0.384138	-3.87555	0.000106385
ENSG00000198399	0.731152	-0.313134	-3.23202	0.00122921
ENSG00000181631	0.687215	-0.375107	-3.45755	0.000545119
ENSG00000005249	0.764061	-0.269107	-2.69382	0.0070638
ENSG00000155636	0.767188	-0.265024	-2.80601	0.0050159
ENSG00000171115	0.74991	-0.287802	-2.79526	0.00518575
ENSG00000183054	0.728613	-0.316613	-2.88664	0.00389382
ENSG00000100744	0.763452	-0.269905	-2.80344	0.00505602
ENSG00000182162	0.748211	-0.290071	-2.65181	0.00800627
ENSG00000163600	0.726071	-0.320107	-2.88455	0.00391968
ENSG00000234745	0.748261	-0.290004	-3.32543	0.000882814
ENSG00000115267	0.692332	-0.367689	-3.7757	0.000159562
ENSG00000172086	0.741047	-0.299691	-3.03081	0.00243903
ENSG00000242372	1.27729	0.244744	2.60743	0.00912257
ENSG00000123505	0.749349	-0.28855	-2.83696	0.00455448
ENSG00000002549	0.687896	-0.374118	-3.96238	7.42053e-05
ENSG00000099904	1.32022	0.2778	3.03334	0.00241862
ENSG00000140030	0.71004	-0.342434	-3.06715	0.00216112
ENSG00000104848	1.38489	0.325618	4.51248	6.40729e-06
ENSG00000135002	0.759425	-0.275194	-2.74766	0.00600221
ENSG00000062485	1.32965	0.284914	2.87619	0.00402513
ENSG00000187676	1.29997	0.262342	2.66071	0.00779758
ENSG00000100450	0.709722	-0.342882	-3.22414	0.0012635
ENSG00000159496	0.643192	-0.441311	-3.06089	0.00220681
ENSG00000188120	1.26884	0.238107	2.71276	0.00667264
ENSG00000145779	0.690909	-0.369748	-3.18551	0.00144501
ENSG00000133256	0.723828	-0.323202	-2.74108	0.00612368
ENSG00000109536	0.798325	-0.22524	-2.66196	0.00776876
ENSG00000182400	0.780141	-0.24828	-2.6229	0.00871842
ENSG00000167286	0.712544	-0.338913	-3.37086	0.000749348
ENSG00000107968	0.703257	-0.352032	-3.01174	0.00259751
ENSG00000101966	0.786436	-0.240243	-2.58207	0.00982092
ENSG00000114209	0.767793	-0.264235	-2.68904	0.00716585
ENSG00000203747	0.782257	-0.245572	-2.61019	0.0090492
ENSG00000131653	1.46061	0.378853	3.74584	0.000179791
ENSG00000221858	1.37835	0.320886	4.05803	4.94886e-05
ENSG00000179841	0.657668	-0.419055	-3.33155	0.000863653
ENSG00000185947	0.705325	-0.349097	-3.45665	0.000546932
ENSG00000069493	0.670547	-0.399662	-3.45796	0.000544284
ENSG00000188906	0.678416	-0.387995	-3.66849	0.000243987
ENSG00000138468	0.77288	-0.257631	-2.58304	0.00979344
ENSG00000123609	0.636638	-0.451554	-4.65286	3.27367e-06
ENSG00000268089	1.27195	0.240554	3.09072	0.00199673
ENSG00000170890	0.695077	-0.363733	-2.74235	0.00610019
ENSG00000135114	0.724106	-0.322817	-3.11713	0.00182621
ENSG00000140006	0.779399	-0.249233	-2.57834	0.00992763
ENSG00000126264	0.774557	-0.255465	-2.60033	0.00931343
ENSG00000043462	0.740133	-0.300925	-3.10061	0.0019312
ENSG00000101342	0.630817	-0.460739	-3.48926	0.000484352
ENSG00000135521	0.755612	-0.280228	-2.8647	0.004174
ENSG00000145936	0.720615	-0.32765	-2.85764	0.00426801
ENSG00000065675	0.726503	-0.319512	-2.89747	0.0037619
ENSG00000130147	1.30972	0.269812	2.64574	0.00815119
ENSG00000170892	1.30792	0.268436	2.78206	0.00540151
ENSG00000172716	0.708429	-0.344705	-3.44364	0.000573943
ENSG00000186166	0.738338	-0.303353	-2.59542	0.00944767
ENSG00000110042	1.26428	0.234503	2.58326	0.00978729
ENSG00000205302	0.751635	-0.285504	-3.03737	0.00238655
ENSG00000165806	0.695197	-0.36356	-3.76251	0.000168218
ENSG00000138433	0.741062	-0.299671	-3.27176	0.00106881
ENSG00000111224	0.711093	-0.340952	-3.4166	0.000634081
ENSG00000196126	0.714027	-0.336835	-3.6027	0.000314928
ENSG00000164674	0.757101	-0.278258	-2.66779	0.00763514
ENSG00000186847	1.35412	0.303149	3.04477	0.00232857
ENSG00000164305	0.761989	-0.271823	-2.97243	0.00295453
ENSG00000168066	1.30346	0.265023	2.64067	0.00827434
ENSG00000153989	0.705196	-0.34928	-3.64492	0.000267476
ENSG00000165813	0.735726	-0.306898	-3.03645	0.00239382
ENSG00000163634	0.707399	-0.34616	-3.76662	0.000165473
ENSG00000188573	1.26631	0.236107	2.57664	0.00997663
ENSG00000159063	1.37108	0.315599	3.11421	0.00184437
ENSG00000100532	0.708071	-0.345211	-3.65758	0.000254609
ENSG00000179388	0.771937	-0.258852	-2.66374	0.00772775
ENSG00000074935	0.721	-0.327116	-3.07395	0.00211247
ENSG00000123240	0.774505	-0.255531	-2.73253	0.00628491
ENSG00000260861	0.669567	-0.401124	-3.25351	0.0011399
ENSG00000126803	1.27289	0.241288	2.62317	0.0087115
ENSG00000160185	0.728682	-0.316518	-2.79985	0.00511267
ENSG00000196776	0.766726	-0.265626	-2.7151	0.00662565
ENSG00000103522	0.710932	-0.341179	-3.0893	0.0020063
ENSG00000196642	1.38566	0.326174	3.34564	0.000820923
ENSG00000138279	0.753628	-0.282857	-2.96322	0.00304439
ENSG00000205436	0.604981	-0.502559	-2.99235	0.00276834
ENSG00000166741	0.780516	-0.2478	-2.62816	0.00858484
ENSG00000184786	0.725923	-0.320311	-2.74184	0.00610952
ENSG00000181222	1.33624	0.289859	2.75024	0.00595513
ENSG00000164211	0.756935	-0.278478	-2.73187	0.00629761
ENSG00000150977	0.770847	-0.260266	-2.63229	0.00848125
ENSG00000169393	1.28466	0.250498	3.2977	0.000974791
ENSG00000065000	1.36316	0.309808	3.15347	0.00161343
ENSG00000160219	0.665928	-0.406574	-3.61136	0.000304595
ENSG00000071082	0.763507	-0.269833	-2.76936	0.00561669
ENSG00000204257	0.7329	-0.310746	-3.23707	0.00120764
ENSG00000160392	1.34093	0.293366	3.29451	0.000985942
ENSG00000120280	0.708518	-0.34458	-3.10766	0.00188575
ENSG00000133048	0.716335	-0.333608	-3.24391	0.00117903
ENSG00000134242	0.636385	-0.451951	-3.78033	0.000156621
ENSG00000137714	0.762548	-0.27109	-2.78564	0.00534217
ENSG00000149596	1.28638	0.251829	3.1451	0.00166032
ENSG00000093072	0.748899	-0.289152	-2.9742	0.00293756
ENSG00000171456	1.2666	0.236338	2.658	0.00786058
ENSG00000229474	0.611831	-0.491299	-3.49193	0.000479538
ENSG00000135148	0.776756	-0.252629	-2.59432	0.0094778
ENSG00000143226	0.748448	-0.289754	-3.09919	0.00194051
ENSG00000182179	0.664881	-0.408147	-4.53559	5.74416e-06
ENSG00000139323	0.694082	-0.365165	-3.30482	0.000950367
ENSG00000124635	1.28722	0.252483	2.73411	0.00625482
ENSG00000084207	1.3093	0.269491	2.67779	0.007411
ENSG00000124089	1.26411	0.23437	2.70494	0.00683161
ENSG00000241058	0.749745	-0.288022	-2.81504	0.0048771
ENSG00000165583	1.31042	0.270349	3.53737	0.000404125
ENSG00000165409	0.618935	-0.479754	-2.99911	0.00270774
ENSG00000162063	1.29556	0.258946	2.87021	0.004102
ENSG00000198586	0.775622	-0.25409	-2.74467	0.00605712
ENSG00000112033	1.24854	0.221975	2.60313	0.0092378
ENSG00000139168	0.74086	-0.299944	-2.99795	0.00271806
ENSG00000136436	0.735806	-0.306789	-3.1661	0.00154496
ENSG00000124203	0.643124	-0.441417	-3.32239	0.000892489
ENSG00000064012	0.773793	-0.25645	-2.70858	0.00675717
ENSG00000213809	0.4944	-0.704411	-3.9321	8.42056e-05
ENSG00000035664	0.694119	-0.365111	-2.63574	0.00839536
ENSG00000129071	0.734808	-0.308146	-3.21401	0.00130893
ENSG00000115816	0.78099	-0.247193	-2.59102	0.00956914
ENSG00000160856	0.682417	-0.382114	-3.00446	0.00266052
ENSG00000007376	1.34586	0.297036	2.99014	0.00278849
ENSG00000166432	0.647185	-0.435123	-3.49138	0.000480531
ENSG00000106415	0.714762	-0.335805	-3.17151	0.0015165
ENSG00000196329	0.633979	-0.45574	-3.31644	0.00091172
ENSG00000166200	0.729914	-0.314829	-3.57481	0.000350485
ENSG00000116095	0.735647	-0.307005	-3.28245	0.00102911
ENSG00000125430	0.687526	-0.374656	-2.82856	0.00467584
ENSG00000100523	0.759873	-0.274604	-2.73146	0.0063054
ENSG00000087502	0.778511	-0.250372	-2.66377	0.00772712
ENSG00000188282	0.542956	-0.610726	-3.29778	0.000974521
ENSG00000185862	0.694638	-0.364364	-3.68467	0.000229
ENSG00000101347	0.712455	-0.339039	-3.30696	0.000943148
ENSG00000103415	1.31609	0.274668	2.78409	0.00536787
ENSG00000189013	0.637111	-0.450812	-3.61767	0.000297262
ENSG00000144802	0.738817	-0.302705	-2.88031	0.00397282
ENSG00000196843	0.753133	-0.283514	-2.90104	0.00371929
ENSG00000111879	0.675362	-0.392507	-3.70556	0.000210924
ENSG00000174255	0.569484	-0.563025	-3.24493	0.00117478
ENSG00000159753	0.631864	-0.459082	-3.45578	0.000548706
ENSG00000180900	1.33262	0.287145	2.84236	0.00447806
ENSG00000110696	0.748947	-0.289087	-3.08546	0.00203239
ENSG00000090020	1.2857	0.251302	2.71894	0.00654922
ENSG00000068885	0.738984	-0.302478	-3.06112	0.0022051
ENSG00000138685	0.743635	-0.296206	-2.98907	0.00279828
ENSG00000131042	0.747341	-0.291234	-2.90155	0.00371323
ENSG00000102309	0.738364	-0.303319	-3.17748	0.00148562
ENSG00000181638	1.24896	0.222308	2.63879	0.00832036
ENSG00000138134	0.728147	-0.317252	-3.48009	0.000501242
ENSG00000117091	0.742659	-0.297518	-2.95528	0.00312385
ENSG00000145649	0.682293	-0.382296	-3.75615	0.000172549
ENSG00000184925	0.578383	-0.547519	-3.33739	0.000845687
ENSG00000144228	0.761615	-0.272314	-2.89704	0.00376704
ENSG00000111885	0.716115	-0.333914	-3.249	0.0011581
ENSG00000067066	0.74062	-0.300268	-3.29246	0.000993152
ENSG00000204394	1.28657	0.251982	2.74597	0.00603319
ENSG00000010310	0.656486	-0.420854	-2.95877	0.00308869
ENSG00000133138	0.732949	-0.31068	-3.1676	0.00153705
ENSG00000163121	0.696926	-0.361075	-3.03149	0.00243349
ENSG00000118971	0.75596	-0.279767	-2.67109	0.00756056
ENSG00000166343	0.732543	-0.311233	-2.78497	0.00535328
ENSG00000198925	1.30352	0.265068	2.73599	0.0062193
ENSG00000075790	0.735887	-0.306678	-3.18931	0.00142614
ENSG00000169989	0.758513	-0.276396	-2.60702	0.0091335
ENSG00000100209	0.752486	-0.284373	-3.03536	0.00240251
ENSG00000163606	0.687037	-0.375367	-3.1844	0.00145054
ENSG00000164609	0.76321	-0.270222	-2.69723	0.0069918
ENSG00000089012	0.701791	-0.35412	-3.33572	0.000850779
ENSG00000213066	0.639874	-0.446484	-2.77108	0.00558707
ENSG00000135966	1.30818	0.268636	2.66023	0.00780868
ENSG00000124766	1.31832	0.276361	2.8191	0.00481586
ENSG00000146376	0.770471	-0.260753	-2.72275	0.00647416
ENSG00000081237	0.692176	-0.367915	-3.5421	0.000396959
ENSG00000100726	1.32079	0.278229	2.85807	0.00426232
ENSG00000186074	0.760505	-0.273773	-2.7315	0.00630469
ENSG00000173762	0.722954	-0.32441	-3.15184	0.00162247
ENSG00000197536	0.63421	-0.455375	-3.85388	0.00011626
ENSG00000115956	0.726107	-0.320058	-3.2951	0.000983869
ENSG00000008516	0.74898	-0.289044	-2.70903	0.00674804
ENSG00000173221	0.761212	-0.272844	-2.87683	0.0040169
ENSG00000166130	0.703905	-0.351112	-3.58371	0.000338742
ENSG00000135077	0.754006	-0.282355	-2.88029	0.00397306
ENSG00000078589	0.692515	-0.367425	-3.13153	0.00173901
ENSG00000134070	0.70709	-0.346598	-3.44642	0.000568076
ENSG00000155368	0.761748	-0.27214	-2.96031	0.00307325
ENSG00000255833	0.74314	-0.296871	-2.62717	0.00860974
ENSG00000164117	0.762547	-0.271091	-2.829	0.00466936
ENSG00000112514	1.28021	0.247028	2.64008	0.00828855
ENSG00000179344	0.733954	-0.309309	-3.30609	0.000946093
ENSG00000121022	0.760138	-0.274256	-2.8498	0.00437469
ENSG00000177054	0.72624	-0.319875	-3.27682	0.00104984
ENSG00000156587	0.65353	-0.425366	-4.36377	1.27838e-05
ENSG00000138496	0.748515	-0.289665	-3.1521	0.00162101
ENSG00000155304	0.770858	-0.260251	-2.67592	0.00745249
ENSG00000270379	0.486391	-0.720742	-3.03168	0.00243194
ENSG00000136541	0.58372	-0.538333	-2.90078	0.00372238
ENSG00000177409	0.664707	-0.408408	-4.33769	1.43989e-05
ENSG00000120370	0.73876	-0.302783	-3.04686	0.00231243
ENSG00000090447	1.30808	0.268561	2.82971	0.00465904
ENSG00000113621	0.774449	-0.255604	-2.58548	0.00972435
ENSG00000160360	1.33529	0.289149	2.94964	0.00318143
ENSG00000236287	0.710474	-0.341823	-3.43852	0.000584904
ENSG00000105323	1.42997	0.357654	3.5579	0.000373831
ENSG00000105866	0.745423	-0.293804	-2.9568	0.00310851
ENSG00000271605	0.764574	-0.268437	-2.5807	0.00986009
ENSG00000105327	1.30702	0.26775	2.84569	0.00443156
ENSG00000205978	1.28628	0.251758	2.90393	0.00368512
ENSG00000116815	0.769318	-0.262251	-2.76983	0.00560851
ENSG00000100911	0.677664	-0.389104	-3.80374	0.000142529
ENSG00000128271	0.685016	-0.378313	-3.06817	0.00215372
ENSG00000119922	0.73118	-0.313096	-3.17812	0.00148234
ENSG00000016082	1.25078	0.223767	2.62316	0.00871182
ENSG00000162399	1.20735	0.188424	2.73766	0.00618785
ENSG00000005339	1.39994	0.336428	3.41577	0.000636028
ENSG00000219545	0.74801	-0.290339	-2.98328	0.00285173
ENSG00000027697	0.739332	-0.302008	-3.25142	0.00114832
ENSG00000134046	0.760705	-0.27351	-2.8731	0.00406468
ENSG00000182903	0.723811	-0.323225	-3.20393	0.00135564
ENSG00000141497	0.750278	-0.287311	-2.75015	0.00595679
ENSG00000012174	0.770817	-0.260304	-2.62751	0.00860131
ENSG00000183826	1.31234	0.271812	3.02871	0.00245597
ENSG00000128891	0.758318	-0.276652	-2.76798	0.00564052
ENSG00000100365	0.755313	-0.280623	-2.87283	0.00406811
ENSG00000196182	1.405	0.340038	3.368	0.000757153
ENSG00000068724	0.75397	-0.282403	-2.71013	0.0067256
ENSG00000164342	0.743806	-0.295975	-2.95462	0.00313058
ENSG00000188011	0.626787	-0.467149	-2.68754	0.00719797
ENSG00000213639	0.796464	-0.227573	-2.57652	0.00997999
ENSG00000197971	1.30599	0.266964	2.75372	0.00589215
ENSG00000137504	0.749476	-0.28838	-2.91776	0.00352553
ENSG00000216937	0.624244	-0.471213	-3.75166	0.000175669
ENSG00000155034	1.29943	0.261923	2.7183	0.00656192
ENSG00000162654	0.64658	-0.436058	-4.51733	6.26256e-06
ENSG00000005302	0.731523	-0.312626	-3.11033	0.00186879
ENSG00000166002	0.762826	-0.270725	-2.77721	0.0054827
ENSG00000172543	0.701625	-0.354357	-3.31774	0.000907499
ENSG00000103126	1.29786	0.260715	2.77596	0.00550391
ENSG00000117228	0.691736	-0.368551	-3.91396	9.07947e-05
ENSG00000133773	0.754402	-0.28183	-2.90198	0.00370812
ENSG00000105229	1.2788	0.24592	2.65285	0.00798155
ENSG00000162396	1.35746	0.305615	3.01467	0.00257263
ENSG00000112655	1.31254	0.271963	2.71117	0.00670462
ENSG00000128394	0.712939	-0.33836	-3.52741	0.000419644
ENSG00000181355	1.24339	0.217842	3.26328	0.00110129
ENSG00000151577	0.581407	-0.542305	-3.44495	0.000571165
ENSG00000156304	1.29387	0.257639	2.63585	0.00839275
ENSG00000204713	1.31504	0.273868	3.03246	0.00242571
ENSG00000147437	0.719566	-0.329107	-2.78039	0.00542943
ENSG00000163219	0.700616	-0.355796	-3.34994	0.000808285
ENSG00000132424	0.751644	-0.285493	-2.75459	0.00587658
ENSG00000139718	1.3911	0.330094	3.46722	0.000525878
ENSG00000138166	0.769233	-0.262361	-2.63022	0.00853286
ENSG00000188636	1.29829	0.261049	2.71643	0.00659897
ENSG00000113240	0.712436	-0.339065	-3.2057	0.00134734
ENSG00000116473	0.706753	-0.347074	-3.75069	0.000176345
ENSG00000085733	1.34447	0.296003	2.76491	0.00569384
ENSG00000086666	0.767981	-0.263991	-2.78215	0.00539995
ENSG00000214413	0.752456	-0.284413	-2.65099	0.00802564
ENSG00000111912	0.688091	-0.373834	-3.67468	0.000238145
ENSG00000205542	0.684809	-0.378615	-3.97288	7.10081e-05
ENSG00000134287	1.31117	0.270921	2.85071	0.00436224
ENSG00000167535	1.29718	0.260191	2.66392	0.00772351
ENSG00000155962	0.694062	-0.365195	-3.68264	0.000230828
ENSG00000163563	0.72903	-0.31604	-3.25512	0.00113345
ENSG00000174885	0.687509	-0.374681	-2.94605	0.0032186
ENSG00000113971	0.740635	-0.300247	-2.82061	0.0047933
ENSG00000105374	0.702716	-0.352802	-3.53979	0.000400452
ENSG00000197858	1.32006	0.277677	2.68179	0.00732299
ENSG00000139572	0.745563	-0.293616	-2.76864	0.00562909
ENSG00000185880	0.66107	-0.413896	-4.2301	2.33583e-05
ENSG00000159459	0.747694	-0.290762	-3.03415	0.00241218
ENSG00000186088	0.755925	-0.279813	-2.61468	0.00893122
ENSG00000119401	1.38339	0.324539	3.2279	0.00124704
ENSG00000154760	0.675826	-0.39182	-3.24598	0.00117048
ENSG00000013374	0.763277	-0.270134	-2.78976	0.00527469
ENSG00000148444	0.762666	-0.270935	-3.02182	0.00251262
ENSG00000231389	0.76347	-0.269882	-2.96018	0.00307463
ENSG00000150337	0.767113	-0.265121	-2.58827	0.009646
ENSG00000106330	1.3315	0.286303	2.92523	0.00344206
ENSG00000137203	1.36242	0.30926	3.05649	0.00223943
ENSG00000144746	0.74422	-0.295418	-3.25261	0.00114352
ENSG00000188997	1.43311	0.35985	3.79189	0.000149503
ENSG00000157404	1.35606	0.304584	3.40203	0.000668885
ENSG00000135439	0.724624	-0.322103	-2.74175	0.0061113
ENSG00000156381	1.33426	0.288376	3.29772	0.00097474
ENSG00000070190	0.695327	-0.363373	-3.04817	0.00230242
ENSG00000181215	0.570911	-0.560522	-3.07462	0.0021077
ENSG00000104812	1.40809	0.342235	3.45167	0.000557133
ENSG00000125384	0.677923	-0.388722	-3.25276	0.00114291
ENSG00000157870	1.43309	0.35983	3.65525	0.000256928
ENSG00000116824	0.702374	-0.35329	-3.56025	0.000370498
ENSG00000113532	0.674557	-0.3937	-3.56898	0.000358376
ENSG00000000938	0.771699	-0.259161	-2.59939	0.00933888
ENSG00000156265	0.678828	-0.387388	-3.63593	0.000276974
ENSG00000151883	0.749657	-0.288139	-2.79972	0.00511477
ENSG00000183718	0.734552	-0.308494	-2.82741	0.00469263
ENSG00000074266	0.729672	-0.315161	-3.08572	0.00203058
ENSG00000091106	0.765217	-0.267596	-2.61999	0.00879334
ENSG00000183155	1.44415	0.367521	3.6562	0.000255984
ENSG00000163636	0.776345	-0.253159	-2.64935	0.00806464
ENSG00000186832	1.35341	0.302629	2.98258	0.00285829
ENSG00000132256	0.701733	-0.354202	-3.55973	0.000371234
ENSG00000115507	1.26066	0.231632	2.58533	0.00972872
ENSG00000122140	1.32155	0.278807	2.96227	0.00305381
ENSG00000086065	0.776744	-0.252645	-2.67417	0.00749136
ENSG00000198821	0.683938	-0.379888	-3.35798	0.000785139
ENSG00000042980	0.686298	-0.376443	-2.86265	0.00420114
ENSG00000121594	0.654303	-0.424185	-3.66917	0.00024334
ENSG00000129675	0.748869	-0.289191	-2.91215	0.00358955
ENSG00000244094	1.34346	0.295251	3.56788	0.000359886
ENSG00000137080	0.720137	-0.328314	-2.60048	0.00930931
ENSG00000167077	0.687997	-0.373972	-3.25776	0.00112296
ENSG00000226979	0.722718	-0.324736	-2.58624	0.00970302
ENSG00000169756	0.759261	-0.27541	-2.79743	0.00515107
ENSG00000125629	0.735753	-0.30686	-3.29216	0.000994207
ENSG00000213047	0.721448	-0.326496	-3.20166	0.00136637
ENSG00000122435	0.761633	-0.27229	-2.82142	0.00478112
ENSG00000206418	0.755511	-0.280361	-2.92981	0.00339167
ENSG00000104518	0.742032	-0.298363	-2.89291	0.00381694
ENSG00000023287	0.768895	-0.262801	-2.64508	0.00816708
ENSG00000163519	0.633927	-0.455821	-3.50115	0.00046326
ENSG00000119917	0.760392	-0.273921	-2.976	0.0029203
ENSG00000188389	0.715479	-0.334803	-3.14923	0.001637
ENSG00000142208	1.31559	0.274286	2.88737	0.00388473
ENSG00000109944	0.762455	-0.271212	-2.70781	0.00677297
ENSG00000115607	0.668803	-0.402266	-3.31854	0.000904892
ENSG00000166801	0.751639	-0.285499	-2.81234	0.00491827
ENSG00000158411	0.700969	-0.355291	-3.77034	0.000163027
ENSG00000197249	0.782768	-0.244919	-2.65939	0.00782824
ENSG00000148840	1.2907	0.255184	2.59219	0.00953665
ENSG00000100918	0.661837	-0.412736	-3.71483	0.000203337
ENSG00000101542	1.40558	0.340451	4.84162	1.28785e-06
ENSG00000164691	0.718401	-0.330728	-3.00294	0.00267386
ENSG00000162961	0.756441	-0.279131	-3.05962	0.0022162
ENSG00000187210	0.687917	-0.374087	-3.5912	0.00032916
ENSG00000167566	1.42787	0.356181	3.57347	0.000352275
ENSG00000160588	0.694641	-0.36436	-3.02058	0.00252293
ENSG00000204482	0.750605	-0.286875	-2.92958	0.0033942
ENSG00000142039	1.30688	0.267644	2.72423	0.00644514
ENSG00000143297	0.686153	-0.376654	-2.87932	0.00398535
ENSG00000115523	0.710159	-0.342266	-3.17721	0.00148701
ENSG00000166012	0.695482	-0.363151	-3.66466	0.000247665
ENSG00000177494	0.681224	-0.383864	-3.43526	0.000591994
ENSG00000130487	0.676615	-0.390653	-3.32101	0.000896923
ENSG00000150782	0.707947	-0.345385	-3.30311	0.000956183
ENSG00000169379	0.747928	-0.290449	-2.84072	0.00450118
ENSG00000108405	0.696373	-0.36187	-2.82942	0.00466327
ENSG00000165752	1.32703	0.282942	2.9797	0.00288528
ENSG00000188641	0.746449	-0.292429	-3.02153	0.002515
ENSG00000186810	0.727058	-0.318748	-3.06242	0.00219553
ENSG00000156471	1.36445	0.310749	3.08704	0.00202158
ENSG00000068912	0.748895	-0.289157	-3.17278	0.00150988
ENSG00000111679	0.761767	-0.272115	-2.69856	0.00696399
ENSG00000266094	0.734644	-0.308369	-2.94786	0.00319982
ENSG00000105204	1.34565	0.296874	3.1366	0.00170917
ENSG00000164118	0.771868	-0.258941	-2.65764	0.00786906
ENSG00000129474	1.30314	0.26478	2.79169	0.00524335
ENSG00000163131	0.781952	-0.245962	-2.67494	0.00747426
ENSG00000100422	1.26837	0.237736	2.82069	0.00479201
ENSG00000215717	0.777433	-0.251758	-2.64418	0.00818903
ENSG00000197442	0.76314	-0.270314	-2.57669	0.00997527
ENSG00000026103	0.699035	-0.358055	-3.59218	0.000327924
ENSG00000135426	0.698586	-0.358698	-2.88308	0.00393813
ENSG00000155158	0.732027	-0.311938	-2.63321	0.00845824
ENSG00000062038	1.27394	0.242112	2.61691	0.00887286
ENSG00000187764	0.666014	-0.406445	-3.63189	0.000281355
ENSG00000023445	0.648391	-0.433261	-3.98627	6.71193e-05
ENSG00000120910	0.76345	-0.269908	-2.67193	0.0075416
ENSG00000072401	0.773824	-0.25641	-2.77014	0.0056033
ENSG00000185905	0.701986	-0.353842	-3.13197	0.00173639
ENSG00000157911	1.32047	0.277989	2.68087	0.00734306
ENSG00000148690	0.650563	-0.429917	-4.07186	4.66402e-05
ENSG00000028116	0.766478	-0.265949	-2.85433	0.00431283
ENSG00000024862	0.718094	-0.331155	-3.40827	0.000653758
ENSG00000276490	1.35629	0.304753	3.11462	0.00184181
ENSG00000167716	1.3009	0.263058	2.7345	0.00624747
ENSG00000139187	0.743319	-0.29663	-2.63988	0.00829349
ENSG00000169469	1.30311	0.264755	2.65626	0.00790137
ENSG00000183621	0.771769	-0.259069	-2.69066	0.00713112
ENSG00000006530	0.782109	-0.245761	-2.64498	0.00816947
ENSG00000074181	1.32864	0.284153	2.93584	0.00332642
ENSG00000179583	0.704446	-0.350343	-3.23619	0.00121138
ENSG00000115568	1.31076	0.270603	3.03824	0.00237968
ENSG00000169221	1.29758	0.2605	2.86131	0.00421895
ENSG00000129158	0.746207	-0.292752	-2.798	0.00514194
ENSG00000125735	0.706799	-0.347009	-2.73749	0.00619096
ENSG00000107864	0.683865	-0.379995	-3.30097	0.00096352
ENSG00000129128	0.777842	-0.251232	-2.80772	0.00498931
ENSG00000144747	0.717388	-0.332139	-3.43453	0.000593572
ENSG00000124383	0.765979	-0.266601	-2.91192	0.00359216
ENSG00000168802	1.41418	0.346549	3.16547	0.00154834
ENSG00000177272	0.717305	-0.332255	-2.9262	0.00343131
ENSG00000122406	0.759825	-0.274667	-2.65047	0.00803788
ENSG00000117411	1.33687	0.290333	2.84581	0.00442985
ENSG00000147099	0.743835	-0.295936	-3.02989	0.00244643
ENSG00000141968	0.757531	-0.277691	-2.70304	0.00687088
ENSG00000164483	0.609159	-0.495676	-3.44078	0.000580043
ENSG00000204267	0.737039	-0.305114	-3.02518	0.00248487
ENSG00000112406	0.741391	-0.299227	-2.93495	0.00333603
ENSG00000125648	1.38417	0.3251	3.03375	0.00241535
ENSG00000124160	1.3194	0.277176	3.03408	0.00241271
ENSG00000170802	0.764426	-0.26863	-2.79355	0.00521333
ENSG00000117419	1.31743	0.27568	2.59388	0.00948986
ENSG00000165168	0.753175	-0.283458	-2.94911	0.00318695
ENSG00000068366	0.748373	-0.289854	-3.2496	0.00115566
ENSG00000139192	0.779811	-0.248704	-2.64568	0.00815258
ENSG00000114650	1.30498	0.266184	2.74413	0.00606723
ENSG00000006459	0.747303	-0.291285	-3.03578	0.00239912
ENSG00000240849	1.31062	0.270498	2.79693	0.00515902
ENSG00000115446	0.764781	-0.268166	-2.8874	0.00388445
ENSG00000104783	0.752547	-0.284291	-3.04714	0.00231033
ENSG00000140511	0.669041	-0.40191	-4.16566	3.10458e-05
ENSG00000115145	0.780905	-0.247302	-2.65258	0.00798786
ENSG00000038274	0.750965	-0.286396	-2.85659	0.00428215
ENSG00000095906	1.30665	0.267465	2.65973	0.00782024
ENSG00000205420	1.36719	0.31276	3.16007	0.00157732
ENSG00000169474	1.30758	0.26818	2.7901	0.00526911
ENSG00000092421	1.36022	0.307644	3.32575	0.00088182
ENSG00000091009	0.771854	-0.258959	-2.5956	0.00944264
ENSG00000153563	0.68855	-0.373167	-3.63562	0.000277312
ENSG00000138600	0.757983	-0.277094	-2.623	0.00871603
ENSG00000147485	1.3679	0.313275	3.42372	0.000617702
ENSG00000176563	0.704119	-0.350807	-2.80192	0.00507993
ENSG00000169826	0.777975	-0.251061	-2.58606	0.00970787
ENSG00000075089	0.724678	-0.322027	-3.51194	0.000444852
ENSG00000152214	1.28745	0.252666	3.19823	0.00138275
ENSG00000102870	1.27818	0.245437	2.63051	0.00852558
ENSG00000138378	0.643664	-0.440579	-3.6639	0.000248406
ENSG00000213921	1.19966	0.182038	2.96972	0.00298074
ENSG00000274102	1.21568	0.195308	2.84812	0.00439787
ENSG00000142748	0.75122	-0.286057	-2.75949	0.00578925
ENSG00000133398	0.718131	-0.331103	-3.15145	0.00162465
ENSG00000109046	0.783915	-0.243455	-2.60587	0.0091641
ENSG00000008952	0.761247	-0.272798	-3.01956	0.00253141
ENSG00000140519	1.38077	0.32264	3.41443	0.000639148
ENSG00000120742	0.75259	-0.284234	-2.99235	0.00276841
ENSG00000167476	0.690649	-0.370123	-2.95391	0.00313774
ENSG00000188676	0.456852	-0.783396	-2.9919	0.0027725
ENSG00000203499	1.2546	0.22682	2.92948	0.00339524
ENSG00000163001	0.65357	-0.425306	-4.41912	9.9103e-06
ENSG00000134571	0.579136	-0.546218	-3.20012	0.00137368
ENSG00000230797	0.745033	-0.294327	-2.76622	0.00567111
ENSG00000183735	0.780215	-0.248185	-2.58572	0.00971749
ENSG00000117215	0.692006	-0.36816	-3.54089	0.000398785
ENSG00000218739	0.786191	-0.240556	-2.61815	0.00884087
ENSG00000177508	1.31481	0.273691	3.04026	0.00236372
ENSG00000188177	0.723855	-0.323164	-3.15828	0.00158706
ENSG00000197483	1.29114	0.255526	2.73514	0.00623535
ENSG00000197226	1.36255	0.309357	2.80061	0.00510068
ENSG00000099381	1.32583	0.282037	3.02216	0.00250975
ENSG00000087510	0.739669	-0.301553	-3.06885	0.00214885
ENSG00000140743	0.786677	-0.239938	-2.68601	0.00723112
ENSG00000204574	1.37393	0.317674	3.29326	0.000990341
ENSG00000186908	0.762977	-0.270528	-2.7482	0.00599233
ENSG00000005187	0.640943	-0.444815	-2.98234	0.00286059
ENSG00000133055	0.514665	-0.664239	-3.01181	0.00259692
ENSG00000153046	1.32762	0.283386	2.80434	0.00504194
ENSG00000117505	0.771452	-0.259481	-2.68982	0.00714916
ENSG00000168438	0.766076	-0.266474	-2.78409	0.0053678
ENSG00000169957	1.33359	0.287875	2.94804	0.00319796
ENSG00000085563	0.679277	-0.386727	-3.43202	0.000599098
ENSG00000198752	1.38364	0.324718	3.28375	0.00102435
ENSG00000182070	1.24607	0.219997	3.20427	0.00135404
ENSG00000109670	0.709777	-0.342804	-3.17646	0.00149086
ENSG00000121716	0.681074	-0.384084	-3.01395	0.00257869
ENSG00000161929	0.750159	-0.28747	-2.72704	0.00639047
ENSG00000143153	0.777585	-0.251563	-2.61883	0.00882307
ENSG00000080822	0.773435	-0.256913	-2.69284	0.00708463
ENSG00000166352	0.765702	-0.266962	-2.66863	0.00761608
ENSG00000185252	1.32377	0.280487	2.88208	0.00395064
ENSG00000183508	0.736847	-0.305375	-3.11347	0.00184899
ENSG00000170759	0.773002	-0.257474	-2.67265	0.00752558
ENSG00000130723	1.3264	0.282472	2.69607	0.00701632
ENSG00000163947	0.694932	-0.363941	-3.81399	0.000136739
ENSG00000188505	1.30708	0.267792	2.93738	0.00330993
ENSG00000147799	1.49371	0.401266	4.0956	4.2107e-05
ENSG00000169599	0.706789	-0.347023	-3.82844	0.000128959
ENSG00000167491	1.62471	0.485328	5.2234	1.75666e-07
ENSG00000085185	1.35901	0.30676	3.09418	0.00197359
ENSG00000101911	0.733817	-0.309496	-3.12134	0.00180032
ENSG00000255641	0.64053	-0.44546	-2.8074	0.00499434
ENSG00000175931	1.43474	0.360982	3.60629	0.00031061
ENSG00000068400	0.719161	-0.32967	-3.52339	0.00042606
ENSG00000127951	0.691145	-0.369406	-3.64501	0.000267377
ENSG00000122862	0.670638	-0.399526	-4.01632	5.91139e-05
ENSG00000172215	0.711969	-0.339721	-3.13644	0.00171012
ENSG00000161847	1.31856	0.276541	2.75193	0.0059245
ENSG00000110888	0.737857	-0.304005	-3.05542	0.00224749
ENSG00000225968	1.32974	0.284987	2.73003	0.00633284
ENSG00000117533	0.729063	-0.315996	-3.12613	0.00177124
ENSG00000269190	1.30197	0.263879	2.63258	0.0084739
ENSG00000100243	1.40274	0.338425	3.59042	0.000330147
ENSG00000166037	0.766553	-0.265852	-2.6108	0.00903316
ENSG00000125870	0.780884	-0.247329	-2.64554	0.0081561
ENSG00000163497	1.19884	0.181357	2.73887	0.00616512
ENSG00000076662	0.725882	-0.320367	-2.6891	0.00716453
ENSG00000131203	0.663737	-0.409869	-3.69198	0.000222518
ENSG00000175779	0.703857	-0.35118	-2.98604	0.00282611
ENSG00000156282	1.26437	0.234578	2.83364	0.00460207
ENSG00000243811	0.68492	-0.378453	-3.64581	0.000266547
ENSG00000139405	1.33975	0.292481	3.08341	0.0020464
ENSG00000184716	1.32338	0.280191	3.34687	0.000817295
ENSG00000136052	0.734606	-0.308421	-3.24057	0.00119292
ENSG00000164187	0.756459	-0.279107	-2.72074	0.00651356
ENSG00000243440	0.614384	-0.487136	-3.55201	0.000382306
ENSG00000197646	0.753663	-0.28281	-2.72092	0.00651002
ENSG00000122188	0.661459	-0.413308	-3.505	0.000456611
ENSG00000124256	0.613285	-0.488926	-3.81687	0.000135153
ENSG00000148516	0.745263	-0.294018	-2.9484	0.00319428
ENSG00000143110	0.752734	-0.284043	-2.69685	0.00699991
ENSG00000113583	0.761805	-0.272064	-2.74085	0.00612804
ENSG00000007541	1.29814	0.260936	2.76159	0.00575213
ENSG00000119048	0.757895	-0.277211	-2.84153	0.00448979
ENSG00000177151	1.26137	0.232197	3.37525	0.000737482
ENSG00000143373	1.266	0.235864	2.97833	0.00289819
ENSG00000182957	0.77779	-0.251299	-2.68321	0.00729182
ENSG00000132485	0.759457	-0.275151	-2.8953	0.00378796
ENSG00000119574	1.35887	0.306655	3.27021	0.00107467
ENSG00000156313	0.732393	-0.311438	-2.81861	0.00482324
ENSG00000132109	0.725022	-0.321553	-3.33024	0.000867725
ENSG00000104044	1.29487	0.258413	2.88872	0.00386818
ENSG00000130755	0.740624	-0.300262	-2.98496	0.00283614
ENSG00000156384	0.711184	-0.340825	-3.29759	0.000975168
ENSG00000111206	1.27934	0.246346	2.61118	0.00902317
ENSG00000112096	0.661811	-0.412776	-4.10156	4.10371e-05
ENSG00000117594	0.762079	-0.271705	-2.64889	0.00807577
ENSG00000121380	0.710453	-0.341853	-2.76078	0.00576627
ENSG00000056050	0.756203	-0.279445	-2.95691	0.00310739
ENSG00000173198	0.642003	-0.443162	-3.19644	0.00139136
ENSG00000082458	0.752559	-0.284275	-2.90163	0.00371227
ENSG00000188343	0.773447	-0.256898	-2.63693	0.00836601
ENSG00000203970	1.19577	0.178787	2.63079	0.00851874
ENSG00000126653	0.771654	-0.259219	-2.74771	0.00600135
ENSG00000115271	0.708888	-0.344058	-3.58983	0.000330899
ENSG00000185933	0.642164	-0.442912	-3.51722	0.000436097
ENSG00000175497	1.24487	0.219034	2.65957	0.00782397
ENSG00000130559	1.30136	0.263407	2.63065	0.00852217
ENSG00000106266	1.32147	0.278744	2.99412	0.00275237
ENSG00000142347	0.759667	-0.274875	-2.70267	0.00687841
ENSG00000129084	0.754505	-0.281693	-2.89971	0.00373506
ENSG00000170465	1.32803	0.283693	2.71539	0.00661985
ENSG00000167889	1.27095	0.239766	2.59037	0.00958732
ENSG00000092531	0.745801	-0.293296	-3.12972	0.00174974
ENSG00000160401	1.34055	0.293079	3.73251	0.000189579
ENSG00000151366	1.31192	0.271492	2.69207	0.00710104
ENSG00000165630	0.742036	-0.298358	-3.10948	0.00187416
ENSG00000040531	1.39491	0.332829	3.34906	0.000810868
ENSG00000137101	0.713472	-0.337611	-3.06901	0.00214767
ENSG00000174485	0.724391	-0.322424	-3.36985	0.000752079
ENSG00000198252	0.775601	-0.254117	-2.67054	0.0075729
ENSG00000124222	0.736464	-0.305894	-3.25469	0.00113517
ENSG00000118308	0.673279	-0.395595	-2.93439	0.00334199
ENSG00000171631	0.762496	-0.271158	-2.63481	0.00841844
ENSG00000056558	0.778749	-0.250066	-2.5935	0.00950044
ENSG00000222009	0.784255	-0.243021	-2.60097	0.00929597
ENSG00000108702	0.700969	-0.355291	-2.75005	0.00595858
ENSG00000085872	1.30141	0.263449	2.9997	0.00270247
ENSG00000256436	0.651845	-0.427948	-2.83391	0.00459821
ENSG00000100385	0.746609	-0.292213	-2.96722	0.00300503
ENSG00000127472	0.687709	-0.37439	-2.69405	0.00705904
ENSG00000111196	0.779237	-0.24944	-2.5765	0.0099806
ENSG00000198646	1.30546	0.266553	2.87942	0.00398414
ENSG00000136560	0.725215	-0.321287	-3.51707	0.000436342
ENSG00000172530	1.25627	0.228149	2.65448	0.00794309
ENSG00000241127	0.733366	-0.310111	-3.06491	0.00217733
ENSG00000007866	1.38282	0.324124	3.08504	0.00203523
ENSG00000171860	0.776917	-0.252421	-2.63821	0.00833456
ENSG00000135297	0.735673	-0.30697	-3.00392	0.00266521
ENSG00000118181	0.733562	-0.309843	-3.11613	0.00183241
ENSG00000185883	1.33178	0.286515	2.71961	0.00653596
ENSG00000047932	0.746544	-0.292301	-3.07449	0.00210866
ENSG00000139626	0.738384	-0.303291	-2.76565	0.00568096
ENSG00000188419	0.7727	-0.257864	-2.64312	0.00821471
ENSG00000131409	1.32469	0.281178	3.016	0.00256133
ENSG00000089682	0.727024	-0.318795	-3.37986	0.00072522
ENSG00000100519	0.713107	-0.338124	-3.80475	0.00014195
ENSG00000157593	1.30607	0.267024	2.59839	0.00936631
ENSG00000166734	0.741417	-0.299192	-3.14879	0.00163948
ENSG00000117226	0.71454	-0.336116	-3.37528	0.000737417
ENSG00000152359	0.754642	-0.281512	-2.7288	0.00635661
ENSG00000256463	1.27361	0.241856	2.79954	0.0051175
ENSG00000115840	0.730989	-0.313357	-3.33472	0.000853866
ENSG00000175110	0.784734	-0.242411	-2.59521	0.00945332
ENSG00000138622	1.23324	0.209641	2.59883	0.00935423
ENSG00000173418	0.756222	-0.27942	-3.02958	0.00244895
ENSG00000068079	0.760094	-0.274313	-2.97699	0.00291097
ENSG00000134321	0.70972	-0.342885	-3.13476	0.00171994
ENSG00000162600	0.719536	-0.329149	-3.35847	0.000783746
ENSG00000177303	1.39105	0.330058	3.40226	0.000668315
ENSG00000232629	0.752253	-0.284682	-2.95264	0.00315065
ENSG00000270601	1.21148	0.191841	2.73826	0.00617655
ENSG00000004468	0.661836	-0.412737	-3.77782	0.000158207
ENSG00000144034	0.717681	-0.331731	-3.54039	0.000399537
ENSG00000221886	0.762869	-0.270669	-2.61723	0.00886459
ENSG00000197471	0.72768	-0.317894	-2.99532	0.00274158
ENSG00000161277	1.34466	0.296143	2.98498	0.00283601
ENSG00000147894	0.749955	-0.287742	-3.08653	0.00202507
ENSG00000179476	0.756876	-0.278556	-2.84669	0.00441764
ENSG00000168228	0.726426	-0.319619	-3.24564	0.00117186
ENSG00000168214	0.757806	-0.277328	-2.8336	0.00460264
ENSG00000143851	0.712806	-0.338545	-3.24301	0.00118273
ENSG00000088247	1.3893	0.328799	3.28426	0.00102252
ENSG00000010404	0.774701	-0.255278	-2.68175	0.00732383
ENSG00000186967	1.26361	0.233975	3.24303	0.00118268
ENSG00000067334	0.773862	-0.256362	-2.71083	0.00671153
ENSG00000023839	1.39756	0.334725	3.55638	0.000376004
ENSG00000172469	0.69131	-0.369166	-3.59802	0.000320654
ENSG00000198851	0.735139	-0.307696	-3.03544	0.00240184
ENSG00000137747	1.30947	0.269619	2.88467	0.0039183
ENSG00000204472	0.748186	-0.290104	-3.10642	0.00189369
ENSG00000001561	0.682849	-0.381481	-3.44501	0.000571046
ENSG00000147138	0.729095	-0.315951	-2.65571	0.00791406
ENSG00000099246	0.722612	-0.324883	-3.39429	0.000688071
ENSG00000103495	1.33369	0.287948	3.13501	0.00171848
ENSG00000172673	0.658668	-0.417535	-3.25434	0.00113657
ENSG00000003509	0.721186	-0.326858	-3.46928	0.000521864
ENSG00000089486	1.56275	0.446447	4.22103	2.43191e-05
ENSG00000134539	0.64579	-0.437281	-3.31866	0.000904512
ENSG00000101850	1.29376	0.257555	2.62579	0.00864472
ENSG00000100982	1.28965	0.254367	2.60453	0.00920002
ENSG00000154269	0.708425	-0.344711	-2.64866	0.00808126
ENSG00000100139	1.36517	0.311282	3.51084	0.000446687
ENSG00000188334	1.22277	0.201122	3.03193	0.00242999
ENSG00000164880	1.35556	0.304216	3.34666	0.00081791
ENSG00000255837	0.700538	-0.355906	-3.06609	0.00216879
ENSG00000169194	0.694693	-0.364285	-2.71162	0.00669545
ENSG00000160803	1.29497	0.258486	2.92335	0.00346292
ENSG00000101844	0.766425	-0.266019	-2.9282	0.00340932
ENSG00000175463	0.700349	-0.356176	-3.13358	0.00172689
ENSG00000107742	0.754852	-0.281234	-2.7798	0.00543931
ENSG00000181704	0.770236	-0.261059	-2.7431	0.00608629
ENSG00000183918	0.648332	-0.433352	-3.8163	0.000135466
ENSG00000164543	0.706733	-0.347102	-3.41128	0.000646594
ENSG00000152818	0.762541	-0.2711	-2.82757	0.00469024
ENSG00000149100	0.750613	-0.286865	-2.95711	0.00310536
ENSG00000123329	0.696318	-0.361949	-3.25645	0.00112814
ENSG00000089127	0.765282	-0.267511	-2.76823	0.0056362
ENSG00000203965	0.732067	-0.311883	-3.11573	0.00183491
ENSG00000141668	1.2065	0.187726	3.06636	0.00216685
ENSG00000057657	0.716523	-0.333345	-3.11778	0.00182218
ENSG00000008018	0.717555	-0.331906	-3.2869	0.00101299
ENSG00000155657	0.709697	-0.342917	-2.85976	0.00423958
ENSG00000117362	1.28676	0.252127	3.01374	0.00258045
ENSG00000140749	0.748294	-0.289959	-3.03497	0.00240559
ENSG00000143971	0.732956	-0.310669	-3.30021	0.000966122
ENSG00000109943	0.668265	-0.40307	-3.45282	0.000554754
ENSG00000274180	1.27637	0.244019	2.65287	0.00798106
ENSG00000112357	0.75954	-0.275042	-2.81901	0.00481721
ENSG00000167965	1.38754	0.32753	3.15761	0.00159068
ENSG00000124782	1.34896	0.299333	3.25596	0.00113008
ENSG00000100053	0.710988	-0.3411	-2.94551	0.0032242
ENSG00000168268	1.34862	0.299082	3.28167	0.00103194
ENSG00000111860	0.661097	-0.413854	-3.78899	0.000151259
ENSG00000127337	0.752239	-0.284701	-2.76485	0.00569496
ENSG00000131013	0.753318	-0.283267	-2.90572	0.00366414
ENSG00000204370	0.781591	-0.246424	-2.66967	0.0075926
ENSG00000127084	0.739284	-0.302073	-2.73293	0.00627729
ENSG00000138964	0.740626	-0.300259	-2.74237	0.00609969
ENSG00000137040	0.721033	-0.32707	-3.16669	0.00154185
ENSG00000163823	0.780076	-0.248364	-2.65928	0.00783067
ENSG00000068650	1.3095	0.269643	2.77022	0.00560176
ENSG00000014123	0.760124	-0.274274	-2.85256	0.00433684
ENSG00000078081	0.738378	-0.3033	-2.92626	0.00343068
ENSG00000102302	1.44887	0.370782	3.55358	0.000380022
ENSG00000137033	0.748026	-0.290317	-2.72796	0.00637274
ENSG00000186230	1.25665	0.228449	2.66061	0.00779987
ENSG00000196588	1.37471	0.318245	3.51684	0.000436718
ENSG00000099958	0.767755	-0.264285	-2.60637	0.00915068
ENSG00000179134	1.41679	0.348394	3.59387	0.000325803
ENSG00000168062	0.766154	-0.266372	-2.74871	0.00598305
ENSG00000100336	0.688744	-0.372885	-3.41027	0.000648981
ENSG00000113758	1.41037	0.343855	3.44238	0.000576621
ENSG00000168404	0.635104	-0.453967	-4.47207	7.74677e-06
ENSG00000123576	1.2701	0.239095	3.18213	0.00146198
ENSG00000120899	0.722375	-0.325211	-2.90922	0.00362331
ENSG00000104341	1.32836	0.283948	2.7636	0.00571672
ENSG00000180644	0.704839	-0.349785	-3.36816	0.000756722
ENSG00000276231	0.72867	-0.316535	-2.72481	0.00643387
ENSG00000083799	0.715752	-0.334422	-3.36412	0.000767889
ENSG00000163254	1.21044	0.190981	3.15484	0.00160587
ENSG00000134152	0.700783	-0.355557	-3.48767	0.000487242
ENSG00000103671	0.809152	-0.211768	-2.64622	0.00813975
ENSG00000197272	0.749635	-0.288169	-2.61486	0.00892634
ENSG00000162552	1.32482	0.28128	2.85434	0.00431258
ENSG00000173372	0.765513	-0.267209	-2.90083	0.0037217
ENSG00000128039	1.30501	0.266209	2.64151	0.00825371
ENSG00000075826	0.714832	-0.335708	-2.89697	0.00376791
ENSG00000141867	1.34766	0.298371	3.27921	0.00104096
ENSG00000214872	0.621314	-0.475919	-3.20916	0.00133125
ENSG00000166523	0.688083	-0.373846	-3.37874	0.000728183
ENSG00000171204	0.727155	-0.318615	-3.26672	0.00108802
ENSG00000139178	0.715706	-0.334486	-3.41156	0.000645912
ENSG00000169248	0.651464	-0.428533	-4.01127	6.03929e-05
ENSG00000044459	0.755677	-0.280141	-2.81783	0.0048349
ENSG00000113088	0.690128	-0.370878	-3.45092	0.000558684
ENSG00000140853	0.692363	-0.367645	-3.69505	0.000219845
ENSG00000171014	1.18954	0.173566	2.64925	0.00806713
ENSG00000174125	0.760505	-0.273773	-2.69205	0.00710133
ENSG00000110852	0.602962	-0.505902	-4.99829	5.78414e-07
ENSG00000204264	0.702849	-0.352613	-3.68729	0.000226654
ENSG00000041357	0.726255	-0.319854	-3.68407	0.000229537
ENSG00000198743	0.765115	-0.26773	-2.66336	0.00773638
ENSG00000111729	0.695009	-0.363831	-3.51241	0.000444057
ENSG00000122545	0.753761	-0.28268	-2.93295	0.00335758
ENSG00000184371	0.739553	-0.301709	-3.07144	0.00213031
ENSG00000167114	1.38369	0.324752	3.42434	0.000616304
ENSG00000137996	0.779317	-0.249337	-2.753	0.00590518
ENSG00000092108	0.726829	-0.319065	-3.55857	0.000372883
ENSG00000100483	0.715952	-0.334143	-3.27323	0.00106327
ENSG00000171877	0.759481	-0.27512	-2.81252	0.00491547
ENSG00000141574	0.748226	-0.29005	-2.89031	0.00384862
ENSG00000168040	1.38374	0.324787	3.20249	0.00136247
ENSG00000134597	0.767592	-0.264497	-2.6749	0.00747522
ENSG00000154114	0.748793	-0.289292	-2.89698	0.00376773
ENSG00000146457	0.729682	-0.315146	-3.21096	0.00132293
ENSG00000189114	1.3428	0.294756	2.94602	0.00321895
ENSG00000121807	0.687615	-0.374526	-3.31821	0.000905958
ENSG00000154328	1.31665	0.275092	2.6954	0.00703045
ENSG00000055211	0.715577	-0.334666	-3.32841	0.000873442
ENSG00000183850	1.34192	0.294098	3.80365	0.000142581
ENSG00000204287	0.756695	-0.278795	-3.27068	0.00107291
ENSG00000115468	1.24577	0.219753	2.71044	0.0067193
ENSG00000105829	0.75591	-0.279833	-2.72691	0.00639302
ENSG00000132465	0.761866	-0.271984	-2.80198	0.00507902
ENSG00000100246	1.40458	0.339737	3.44086	0.000579863
ENSG00000131142	0.632177	-0.458585	-3.07972	0.00207195
ENSG00000174446	0.732669	-0.311062	-2.98152	0.00286826
ENSG00000078725	1.22302	0.201326	3.22416	0.00126344
ENSG00000026950	0.702143	-0.353618	-3.59284	0.0003271
ENSG00000066651	0.72297	-0.324388	-3.27386	0.00106089
ENSG00000148297	1.28163	0.248134	2.60902	0.00908026
ENSG00000198624	0.75042	-0.287122	-2.74851	0.00598667
ENSG00000143569	1.39108	0.33008	3.48223	0.00049726
ENSG00000111647	0.719713	-0.328903	-3.50136	0.000462885
ENSG00000110665	0.660633	-0.414558	-2.96283	0.00304825
ENSG00000176720	1.3879	0.327792	3.4474	0.00056602
ENSG00000172575	0.646671	-0.435917	-3.95292	7.72031e-05
ENSG00000076053	0.771121	-0.25991	-2.68129	0.00733393
ENSG00000169413	0.776369	-0.253127	-2.6803	0.00735555
ENSG00000081277	1.30794	0.268452	3.01928	0.00253375
ENSG00000109083	0.747851	-0.290552	-2.95178	0.00315948
ENSG00000136147	0.708823	-0.344149	-3.35325	0.000798698
ENSG00000186081	1.33654	0.290085	2.99539	0.00274095
ENSG00000126883	1.33777	0.291004	2.98437	0.00284164
ENSG00000142279	1.32751	0.283307	2.92325	0.00346394
ENSG00000145569	0.708606	-0.344456	-3.24494	0.00117475
ENSG00000077254	0.775862	-0.253781	-2.66941	0.0075984
ENSG00000146425	0.753305	-0.283286	-2.83989	0.00451289
ENSG00000101220	1.32659	0.28261	2.84928	0.00438179
ENSG00000155959	0.788075	-0.238162	-2.70551	0.00682003
ENSG00000145555	1.37683	0.319785	3.01907	0.00253553
ENSG00000169288	0.724768	-0.321904	-3.5178	0.000435144
ENSG00000156026	0.755993	-0.279724	-2.88095	0.00396479
ENSG00000110002	0.736316	-0.306095	-2.98245	0.00285947
ENSG00000055163	0.763439	-0.269923	-2.8394	0.0045198
ENSG00000142453	1.40548	0.340379	3.41802	0.000630793
ENSG00000115604	0.73803	-0.303771	-2.73546	0.00622923
ENSG00000144848	0.759893	-0.274577	-2.91948	0.00350617
ENSG00000011451	1.44249	0.366371	3.7361	0.000186898
ENSG00000106560	0.618292	-0.480795	-4.65363	3.2614e-06
ENSG00000163281	0.737345	-0.304699	-3.0307	0.00243988
ENSG00000213923	1.32852	0.284064	2.99744	0.00272256
ENSG00000197562	1.38577	0.326255	3.50983	0.000448391
ENSG00000136197	0.739771	-0.301415	-2.81326	0.00490423
ENSG00000119820	0.779669	-0.248885	-2.65186	0.00800507
ENSG00000172534	1.38772	0.32766	3.20682	0.00134211
ENSG00000175395	0.654255	-0.424257	-4.24184	2.21691e-05
ENSG00000139679	0.751433	-0.285773	-2.92104	0.0034886
ENSG00000170605	1.24909	0.222417	3.16496	0.00155103
ENSG00000186583	0.613787	-0.488107	-3.00712	0.00263736
ENSG00000154856	1.2427	0.217286	2.60489	0.00919047
ENSG00000118894	1.41254	0.345389	3.77973	0.000157001
ENSG00000155868	0.681708	-0.383153	-3.76246	0.00016825
ENSG00000172243	0.706533	-0.347386	-3.42064	0.000624737
ENSG00000205846	0.677857	-0.388819	-2.91992	0.00350124
ENSG00000169508	0.75043	-0.287109	-2.63234	0.00847994
ENSG00000171928	0.739691	-0.301522	-3.01869	0.00253874
ENSG00000123728	0.735715	-0.306912	-3.41244	0.000643829
ENSG00000137720	0.788151	-0.238066	-2.63908	0.00831315
ENSG00000014164	1.35504	0.303834	3.10759	0.00188622
ENSG00000113387	0.765966	-0.266618	-2.90767	0.00364128
ENSG00000196735	0.731749	-0.312318	-3.31489	0.000916787
ENSG00000250254	0.589382	-0.52868	-2.9823	0.00286095
ENSG00000171155	0.704822	-0.34981	-3.76903	0.000163882
ENSG00000160654	0.707328	-0.346261	-3.11728	0.0018253
ENSG00000112640	1.28526	0.250964	2.67522	0.00746796
ENSG00000107021	1.40428	0.339527	3.46738	0.000525561
ENSG00000128513	0.763547	-0.269781	-2.76085	0.0057652
ENSG00000078596	0.739558	-0.301703	-2.70475	0.00683566
ENSG00000164849	1.25861	0.230007	2.77348	0.00554605
ENSG00000177721	0.689283	-0.372104	-2.9824	0.00286002
ENSG00000100342	0.714502	-0.336169	-3.6581	0.000254087
ENSG00000047365	0.763369	-0.270013	-2.66824	0.00762502
ENSG00000106052	0.748967	-0.28906	-3.06928	0.00214579
ENSG00000187118	0.702098	-0.353683	-3.63302	0.000280119
ENSG00000155903	0.742713	-0.297446	-3.01505	0.00256936
ENSG00000156219	0.721721	-0.326117	-2.91543	0.00355203
ENSG00000196422	1.32176	0.278964	2.85384	0.00431937
ENSG00000164889	1.31772	0.275905	2.76632	0.00566925
ENSG00000137955	0.69473	-0.364231	-3.7186	0.000200333
ENSG00000038210	0.671514	-0.39822	-4.14513	3.3962e-05
ENSG00000108666	0.721922	-0.325838	-3.46072	0.00053873
ENSG00000147654	0.771439	-0.259498	-2.63353	0.00845015
ENSG00000173200	0.659254	-0.416646	-2.80309	0.00506148
ENSG00000117133	0.713722	-0.337261	-3.51504	0.000439685
ENSG00000155307	0.661086	-0.413871	-3.92862	8.54341e-05
ENSG00000164414	0.772916	-0.257584	-2.71863	0.00655529
ENSG00000105122	0.713069	-0.338177	-3.14338	0.0016701
ENSG00000139193	0.7237	-0.323379	-3.13785	0.00170193
ENSG00000111790	0.737417	-0.304601	-3.29825	0.00097291
ENSG00000214050	0.754356	-0.281891	-2.7106	0.00671606
ENSG00000177728	1.39912	0.335847	3.45277	0.000554868
ENSG00000224940	1.29226	0.256395	2.88976	0.0038554
ENSG00000163162	0.730348	-0.314235	-3.2974	0.000975839
ENSG00000106733	0.723594	-0.323525	-3.25447	0.00113604
ENSG00000163154	0.765319	-0.267462	-2.65015	0.00804565
ENSG00000169245	0.683111	-0.381098	-4.02513	5.69439e-05
ENSG00000119138	0.724161	-0.322742	-3.12435	0.00178199
ENSG00000137959	0.763104	-0.27036	-2.63574	0.00839539
ENSG00000100906	0.68919	-0.372238	-3.42839	0.00060717
ENSG00000197057	0.632805	-0.457593	-2.94346	0.00324562
ENSG00000163737	1.29407	0.257793	3.16585	0.0015463
ENSG00000138385	0.784801	-0.242325	-2.58316	0.00978997
ENSG00000168010	0.650614	-0.429838	-3.68993	0.000224318
ENSG00000185442	1.32131	0.278624	2.94351	0.00324513
ENSG00000115165	0.705605	-0.3487	-3.27471	0.00105772
ENSG00000168016	0.688251	-0.373602	-3.53329	0.000410422
ENSG00000158517	0.731319	-0.312905	-2.92391	0.00345665
ENSG00000162511	0.78895	-0.237052	-2.68208	0.0073166
ENSG00000119900	0.685119	-0.378163	-3.45252	0.000555371
ENSG00000268655	1.3147	0.273606	2.82097	0.00478786
ENSG00000117620	0.71991	-0.328629	-3.25723	0.00112505
ENSG00000005059	0.767801	-0.264225	-2.59953	0.00933509
ENSG00000011105	1.4297	0.357462	3.98084	6.8673e-05
ENSG00000241794	1.3154	0.27414	2.78464	0.00535865
ENSG00000138767	0.729688	-0.315138	-3.10445	0.00190636
ENSG00000177732	1.37279	0.316845	3.24025	0.00119425
ENSG00000180376	0.720974	-0.327153	-3.19377	0.0014043
ENSG00000070915	0.627838	-0.465474	-2.62345	0.0087044
ENSG00000183258	1.30273	0.264466	2.86315	0.00419449
ENSG00000196937	0.768109	-0.263823	-2.72262	0.00647673
ENSG00000104131	0.779558	-0.249029	-2.70618	0.00680625
ENSG00000128590	0.740613	-0.300277	-3.01279	0.00258857
ENSG00000134545	0.630445	-0.46133	-3.23319	0.00122415
ENSG00000100902	0.776722	-0.252673	-2.6613	0.00778403
ENSG00000167548	1.33444	0.28851	2.90939	0.0036213
ENSG00000106460	0.766476	-0.265952	-2.61694	0.00887212
ENSG00000168582	1.27262	0.241082	2.96313	0.00304529
ENSG00000114127	0.724397	-0.322416	-3.36504	0.000765338
ENSG00000239713	0.610792	-0.492999	-4.63491	3.57091e-06
ENSG00000168899	0.757351	-0.277929	-3.18668	0.00143915
ENSG00000132334	0.703882	-0.351144	-3.44767	0.000565445
ENSG00000135541	0.691277	-0.369214	-3.81871	0.000134151
ENSG00000112309	0.624759	-0.47039	-3.33845	0.000842478
ENSG00000182866	0.736057	-0.306448	-2.96937	0.0029841
ENSG00000161970	0.74296	-0.297113	-2.94154	0.00326586
ENSG00000160593	0.714206	-0.336584	-3.13739	0.0017046
ENSG00000232119	0.704715	-0.349961	-3.60271	0.000314917
ENSG00000047346	0.750238	-0.287364	-2.8355	0.0045754
ENSG00000167861	0.757106	-0.278252	-2.6738	0.00749981
ENSG00000144744	0.740836	-0.299977	-3.32815	0.000874252
ENSG00000183828	1.3053	0.266432	2.81162	0.00492923
ENSG00000135968	0.774157	-0.255981	-2.59945	0.00933722
ENSG00000142102	0.724974	-0.32162	-3.08318	0.00204799
ENSG00000136869	0.75113	-0.286177	-2.85575	0.0042935
ENSG00000137404	1.30215	0.264017	2.88229	0.00394797
ENSG00000175793	1.30143	0.263463	2.67561	0.00745937
ENSG00000106144	1.3073	0.267965	2.87329	0.00406225
ENSG00000215126	0.714657	-0.335952	-2.88552	0.00390772
ENSG00000173209	0.746634	-0.29218	-2.81904	0.00481674
ENSG00000126464	1.42252	0.35243	3.49576	0.000472718
ENSG00000005844	0.738808	-0.302717	-2.98385	0.00284646
ENSG00000128191	1.26801	0.237445	2.88609	0.00390067
ENSG00000175893	0.726111	-0.320053	-3.09937	0.00193933
ENSG00000068654	1.44233	0.366263	3.37408	0.000740628
ENSG00000160445	1.31955	0.277291	2.72324	0.00646453
ENSG00000169519	0.756078	-0.279611	-2.78545	0.00534528
ENSG00000126790	0.685618	-0.377434	-3.87627	0.00010607
ENSG00000103549	1.35619	0.304676	3.00634	0.00264413
ENSG00000165704	0.740349	-0.300634	-3.20956	0.0013294
ENSG00000111801	0.705925	-0.348247	-3.53699	0.000404707
ENSG00000184307	0.743589	-0.296267	-2.68225	0.00731293
ENSG00000167792	1.34122	0.293577	2.63074	0.00851987
ENSG00000053900	0.698736	-0.358482	-3.84145	0.000122309
ENSG00000081154	0.773914	-0.256295	-2.71064	0.00671538
ENSG00000168301	0.706566	-0.347339	-3.47134	0.000517865
ENSG00000215788	0.68573	-0.377271	-3.0728	0.0021206
ENSG00000123338	0.770495	-0.260722	-2.59281	0.00951952
ENSG00000213588	1.29716	0.260181	2.8019	0.00508034
ENSG00000135315	0.76205	-0.271743	-2.66023	0.00780875
ENSG00000168944	0.758256	-0.276734	-2.73681	0.00620377
ENSG00000180353	0.732447	-0.311364	-3.11145	0.00186173
ENSG00000169750	1.3334	0.287734	3.07443	0.00210907
ENSG00000122224	0.720574	-0.327708	-2.62569	0.00864737
ENSG00000174928	0.759504	-0.27509	-2.78608	0.00533501
ENSG00000116748	0.673689	-0.394987	-2.82613	0.00471143
ENSG00000109066	1.31696	0.275326	2.78992	0.00527214
ENSG00000011590	0.700159	-0.356448	-2.91763	0.00352704
ENSG00000167291	1.32409	0.280723	2.86791	0.00413194
ENSG00000186306	1.25343	0.225881	3.21824	0.00128982
ENSG00000132530	0.706552	-0.347359	-3.13824	0.00169964
ENSG00000142512	0.743587	-0.29627	-2.83105	0.0046395
ENSG00000178852	0.748531	-0.289642	-2.87345	0.00406016
ENSG00000181873	1.30462	0.265912	2.93747	0.00330899
ENSG00000117122	1.27171	0.240364	2.5807	0.00985997
ENSG00000127948	1.34006	0.292715	2.976	0.00292035
ENSG00000174501	0.760666	-0.273561	-2.67886	0.00738741
ENSG00000215712	0.782042	-0.245846	-2.68631	0.00722468
ENSG00000161999	1.30309	0.264742	2.81853	0.00482436
ENSG00000184916	1.3179	0.276042	3.17003	0.00152424
ENSG00000239306	1.299	0.261593	2.98807	0.00280747
ENSG00000064933	0.77292	-0.25758	-2.71965	0.00653503
ENSG00000169249	0.644734	-0.438917	-4.0408	5.32685e-05
ENSG00000069712	0.741662	-0.298862	-2.89289	0.00381715
ENSG00000204923	0.74276	-0.297382	-2.71281	0.00667157
ENSG00000197223	0.739534	-0.301734	-3.3034	0.000955194
ENSG00000197265	0.751574	-0.285586	-2.77053	0.00559658
ENSG00000159110	0.722312	-0.325299	-3.39958	0.0006749
ENSG00000164331	0.7588	-0.276018	-2.57813	0.00993366
ENSG00000076201	1.36221	0.30911	3.34055	0.000836113
ENSG00000165322	0.729352	-0.315599	-3.20455	0.00135276
ENSG00000198598	1.28588	0.251446	2.58239	0.0098119
ENSG00000105447	1.39762	0.334771	3.70939	0.00020776
ENSG00000109684	0.578819	-0.546766	-2.98282	0.0028561
ENSG00000162739	0.687748	-0.374333	-3.46322	0.000533756
ENSG00000117560	0.692466	-0.367497	-3.25968	0.00111536
ENSG00000118900	1.28487	0.250659	2.61117	0.00902319
ENSG00000105732	1.40276	0.338439	3.63955	0.000273112
ENSG00000158869	0.787156	-0.239329	-2.6489	0.0080755
ENSG00000119787	0.776531	-0.252918	-2.83245	0.00461928
ENSG00000100401	1.28191	0.248352	2.64897	0.0080738
ENSG00000197982	1.34399	0.295644	2.94401	0.00323991
ENSG00000186827	0.72925	-0.315739	-3.06168	0.002201
ENSG00000235750	0.696541	-0.361629	-3.5599	0.00037099
ENSG00000172216	0.787852	-0.238445	-2.64671	0.008128
ENSG00000131697	1.28604	0.251571	2.81505	0.00487702
ENSG00000113811	0.765509	-0.267214	-2.93428	0.00334321
ENSG00000197702	1.45868	0.37753	3.50937	0.000449169
ENSG00000105639	0.772384	-0.258274	-2.63878	0.00832042
ENSG00000101017	0.671572	-0.398134	-3.88794	0.000101098
ENSG00000269720	0.713027	-0.338235	-2.65736	0.00787545
ENSG00000107758	0.739943	-0.301182	-3.15689	0.00159464
ENSG00000100294	1.34034	0.292923	2.86963	0.00410951
ENSG00000241106	0.653591	-0.425273	-3.41586	0.000635799
ENSG00000102879	0.755917	-0.279824	-2.79575	0.00517798
ENSG00000176058	1.28805	0.253129	2.61812	0.00884149
ENSG00000105784	0.747277	-0.29132	-2.82904	0.00466872
ENSG00000094841	0.797501	-0.226272	-2.59407	0.00948485
ENSG00000135655	0.673587	-0.395138	-4.18203	2.88915e-05
ENSG00000169019	0.748642	-0.289495	-3.07557	0.002101
ENSG00000185002	1.22554	0.203385	2.97757	0.00290539
ENSG00000130830	0.777274	-0.251962	-2.72251	0.00647885
ENSG00000174720	0.771072	-0.259974	-2.8193	0.00481284
ENSG00000129083	0.777308	-0.251919	-2.70037	0.00692628
ENSG00000108094	0.724415	-0.322391	-3.39246	0.00069267
ENSG00000133561	0.738522	-0.303104	-2.97248	0.00295406
ENSG00000166710	0.691238	-0.369272	-3.90709	9.34133e-05
ENSG00000152700	0.735569	-0.307111	-3.04602	0.00231893
ENSG00000166558	1.26737	0.236946	2.68683	0.00721334
ENSG00000100567	0.709343	-0.343416	-3.82501	0.000130768
ENSG00000108255	0.74384	-0.295929	-2.62264	0.00872525
ENSG00000091490	0.705824	-0.348389	-3.59572	0.000323499
ENSG00000121749	0.755055	-0.280964	-2.80024	0.00510643
ENSG00000129515	0.781699	-0.246286	-2.65582	0.0079116
ENSG00000096996	0.726293	-0.319802	-3.06751	0.00215852
ENSG00000260916	0.737147	-0.304968	-3.18473	0.00144889
ENSG00000100298	0.736093	-0.306399	-2.87819	0.00399969
ENSG00000137628	0.688002	-0.373963	-3.77395	0.000160684
ENSG00000140280	0.756988	-0.278408	-2.98369	0.00284799
ENSG00000165802	1.39584	0.333494	3.33048	0.000866959
ENSG00000127311	0.725719	-0.320593	-3.11298	0.00185206
ENSG00000188674	1.31074	0.270594	3.87975	0.000104563
ENSG00000063245	1.35271	0.30211	3.31989	0.000900543
ENSG00000127616	1.45476	0.374843	3.73469	0.000187949
ENSG00000158092	0.76416	-0.268979	-2.89291	0.00381695
ENSG00000180817	0.701013	-0.355228	-3.80165	0.000143736
ENSG00000180616	0.666976	-0.405001	-2.8023	0.00507389
ENSG00000121742	1.29663	0.25977	2.7233	0.00646342
ENSG00000156256	0.744191	-0.295457	-3.06123	0.00220429
ENSG00000128463	0.74755	-0.290954	-3.15837	0.00158652
ENSG00000250317	0.736356	-0.306041	-3.72719	0.000193626
ENSG00000150527	0.667843	-0.403702	-3.73024	0.000191294
ENSG00000144224	0.771151	-0.259871	-2.89654	0.00377297
ENSG00000160014	1.29398	0.257724	2.70441	0.00684252
ENSG00000166484	1.35987	0.307388	3.2548	0.00113473
ENSG00000118507	0.694286	-0.364872	-3.62035	0.000294203
ENSG00000129250	1.41516	0.347246	3.68479	0.000228894
ENSG00000135763	1.31154	0.271204	2.87323	0.00406297
ENSG00000033011	1.36693	0.312565	3.02135	0.0025165
ENSG00000100321	1.3177	0.275891	2.62528	0.00865784
ENSG00000140553	1.34211	0.294242	2.98616	0.00282507
ENSG00000163666	0.73746	-0.304543	-2.88031	0.00397284
ENSG00000158714	0.779593	-0.248983	-2.64064	0.00827505
ENSG00000106591	0.733229	-0.310297	-3.21385	0.00130966
ENSG00000221963	0.684374	-0.379251	-4.00202	6.28028e-05
ENSG00000162642	0.754097	-0.282235	-3.01147	0.00259986
ENSG00000163568	0.731413	-0.312778	-3.18396	0.00145273
ENSG00000105568	1.41285	0.345611	3.44558	0.000569836
ENSG00000146070	0.773669	-0.256611	-2.68962	0.00715343
ENSG00000163564	0.683035	-0.381208	-3.50435	0.000457721
ENSG00000115091	0.772919	-0.257581	-2.74167	0.0061128
ENSG00000126860	0.691109	-0.369458	-3.71467	0.000203467
ENSG00000122432	0.635611	-0.453168	-3.58778	0.000333505
ENSG00000236320	0.424405	-0.857067	-2.9337	0.00334945
ENSG00000258659	0.684232	-0.379458	-3.14731	0.00164779
ENSG00000107077	0.687863	-0.374165	-3.40532	0.000660855
ENSG00000143185	0.689255	-0.372144	-3.37306	0.000743388
ENSG00000198818	0.653366	-0.425618	-3.82293	0.000131877
ENSG00000145416	0.692137	-0.367972	-3.25811	0.00112155
ENSG00000223865	0.710122	-0.342319	-3.46749	0.00052535
ENSG00000143119	0.759888	-0.274584	-2.90745	0.00364393
ENSG00000204525	0.78015	-0.248269	-2.75431	0.00588169
ENSG00000134153	0.725107	-0.321437	-3.26323	0.00110151
ENSG00000241489	0.725939	-0.320289	-2.62588	0.0086426
ENSG00000163412	0.715766	-0.334402	-3.25337	0.00114044
ENSG00000113272	0.752175	-0.284787	-2.87298	0.00406614
ENSG00000135535	0.717747	-0.331638	-3.66938	0.000243139
ENSG00000005700	0.730603	-0.313885	-3.29991	0.000967155
ENSG00000066294	0.746361	-0.292547	-2.8636	0.00418861
ENSG00000124641	1.28682	0.252178	2.72729	0.00638574
ENSG00000113851	0.759636	-0.274915	-2.88795	0.00387765
ENSG00000080603	1.49485	0.402027	4.34413	1.39828e-05
ENSG00000147408	0.725407	-0.321023	-3.20546	0.00134849
ENSG00000007520	1.30096	0.263103	2.69481	0.00704285
ENSG00000131725	0.767602	-0.264484	-2.89116	0.00383817
ENSG00000131931	0.745414	-0.293815	-2.99287	0.00276369
ENSG00000147570	0.731926	-0.312076	-2.80861	0.00497553
ENSG00000137166	1.34038	0.29295	3.04928	0.00229394
ENSG00000042317	0.750373	-0.287185	-2.90662	0.0036536
ENSG00000183291	0.753282	-0.283315	-2.97958	0.00288642
ENSG00000183779	1.30056	0.262793	2.8669	0.00414519
ENSG00000185404	0.678611	-0.387707	-4.17022	3.04311e-05
ENSG00000196230	1.27959	0.246538	2.68849	0.00717764
ENSG00000176095	1.43155	0.358757	3.82999	0.000128148
ENSG00000137274	1.34367	0.295401	2.81024	0.00495052
ENSG00000117408	1.33657	0.290106	3.00966	0.00261538
ENSG00000186891	0.722259	-0.325372	-3.01545	0.00256602
ENSG00000119878	0.777968	-0.25107	-2.66215	0.00776444
ENSG00000271503	0.709453	-0.343261	-3.55995	0.000370932
ENSG00000198964	0.748398	-0.28982	-2.76632	0.00566935
ENSG00000196081	1.32282	0.279764	3.04994	0.0022889
ENSG00000123146	0.672338	-0.396994	-4.06657	4.77101e-05
ENSG00000197147	0.771245	-0.259749	-2.66741	0.00764374
ENSG00000077420	0.737665	-0.304266	-2.90508	0.00367156
ENSG00000182108	1.34522	0.296561	3.79132	0.00014985
ENSG00000168216	0.735841	-0.306742	-2.95391	0.00313774
ENSG00000185246	0.762943	-0.270572	-2.69333	0.00707428
ENSG00000171488	0.730055	-0.314636	-3.23176	0.00123032
ENSG00000143570	1.29866	0.261331	2.76168	0.00575042
ENSG00000133106	0.727651	-0.317934	-3.17038	0.00152237
ENSG00000101888	0.766224	-0.266281	-2.63717	0.00835997
ENSG00000160791	0.701571	-0.354434	-3.41457	0.000638832
ENSG00000108950	0.725472	-0.320932	-3.05049	0.0022847
ENSG00000150394	1.22504	0.202975	2.77863	0.00545888
ENSG00000166938	0.755853	-0.279909	-2.76709	0.00565591
ENSG00000136931	1.29537	0.258796	3.02726	0.00246779
ENSG00000181036	0.697474	-0.36029	-2.99211	0.00277053
ENSG00000166860	1.32032	0.277874	3.01666	0.00255575
ENSG00000274068	0.691402	-0.369034	-3.00087	0.00269212
ENSG00000198700	1.33205	0.286721	2.81248	0.00491613
ENSG00000183625	0.703223	-0.352081	-2.80152	0.00508621
ENSG00000133243	1.29881	0.261449	2.77371	0.00554213
ENSG00000102096	0.719991	-0.328517	-3.23353	0.00122271
ENSG00000168071	0.640854	-0.444954	-3.62508	0.000288873
ENSG00000156958	0.751475	-0.285718	-2.8669	0.00414518
ENSG00000104613	0.736886	-0.305322	-3.15482	0.00160599
ENSG00000147121	0.762295	-0.271422	-2.83187	0.00462761
ENSG00000124243	0.724729	-0.321957	-2.73578	0.00622322
ENSG00000163694	0.733497	-0.309932	-3.02889	0.00245454
ENSG00000137841	0.760312	-0.274027	-2.6829	0.00729863
ENSG00000254415	0.760413	-0.273894	-2.6493	0.00806579
ENSG00000025434	0.710817	-0.34134	-3.42561	0.000613412
ENSG00000133872	0.768473	-0.263349	-2.61909	0.00881656
ENSG00000154153	0.773764	-0.256489	-2.66755	0.00764059
ENSG00000123349	0.772928	-0.257569	-2.61973	0.00879993
ENSG00000146834	1.32184	0.279025	2.94982	0.0031796
ENSG00000121895	0.613563	-0.488472	-3.29091	0.000998627
ENSG00000184954	1.23265	0.209166	3.18738	0.00143566
ENSG00000186818	0.767988	-0.263982	-2.69677	0.00700156
ENSG00000125910	0.717046	-0.332616	-3.04062	0.00236091
ENSG00000134028	0.708745	-0.34426	-3.30666	0.000944165
ENSG00000181847	0.668367	-0.402918	-3.71184	0.000205754
ENSG00000189233	0.654092	-0.424507	-2.91894	0.0035122
ENSG00000072958	1.2784	0.24561	2.5847	0.00974646
ENSG00000057663	0.73524	-0.307558	-3.14943	0.00163587
ENSG00000148481	0.773046	-0.257416	-2.61988	0.00879609
ENSG00000137154	0.761678	-0.272232	-2.68895	0.00716775
ENSG00000121350	0.712947	-0.338348	-3.4656	0.00052905
ENSG00000205045	0.590488	-0.526805	-3.76749	0.000164895
ENSG00000120217	0.651766	-0.42807	-3.84359	0.000121247
ENSG00000179934	0.713692	-0.337303	-2.8623	0.00420578
ENSG00000196663	1.28465	0.250489	2.63094	0.00851501
ENSG00000269743	0.749377	-0.288513	-2.73705	0.00619924
ENSG00000131183	1.26263	0.233193	2.72386	0.00645244
ENSG00000185811	0.746829	-0.29192	-2.69435	0.00705255
ENSG00000112137	1.41609	0.347901	3.50183	0.000462076
ENSG00000196911	0.74417	-0.295486	-2.91491	0.00355791
ENSG00000023892	0.740521	-0.300401	-2.93246	0.0033629
ENSG00000139190	0.675712	-0.391989	-3.28837	0.0010077
ENSG00000168394	0.760744	-0.273459	-2.87832	0.00399798
ENSG00000166527	0.650924	-0.429362	-3.1477	0.00164561
ENSG00000118369	1.34659	0.297573	2.91023	0.00361163
ENSG00000188807	1.30869	0.269024	2.68182	0.00732219
ENSG00000186376	0.755997	-0.279718	-2.84895	0.00438644
ENSG00000256591	0.757104	-0.278255	-2.72821	0.00636788
ENSG00000176087	1.3306	0.285627	2.77038	0.0055991
ENSG00000169181	1.31963	0.277349	3.22063	0.00127911
ENSG00000198502	0.724035	-0.322916	-3.41311	0.000642265
ENSG00000047578	1.26826	0.237648	2.77414	0.00553486
ENSG00000147251	0.752839	-0.283904	-2.88345	0.00393348
ENSG00000239382	0.737135	-0.304985	-2.66536	0.00769055
ENSG00000142459	1.31571	0.274374	2.78097	0.00541971
ENSG00000130023	0.678325	-0.388129	-3.49587	0.000472522
ENSG00000060069	1.33287	0.287331	2.8216	0.00477852
ENSG00000182919	0.769699	-0.261755	-2.68066	0.0073476
ENSG00000213203	0.729481	-0.315423	-2.87232	0.00407469
ENSG00000134460	0.73545	-0.307273	-2.99991	0.00270055
ENSG00000128284	0.676972	-0.390126	-3.87246	0.000107744
ENSG00000074706	0.677758	-0.388964	-2.96679	0.00300931
ENSG00000075420	0.767235	-0.264961	-2.8002	0.00510702
ENSG00000079263	0.666707	-0.405404	-3.39531	0.000685503
ENSG00000163348	1.26827	0.23765	2.7757	0.00550837
ENSG00000127663	1.37475	0.318269	3.31893	0.00090362
ENSG00000171202	0.738812	-0.302712	-2.91984	0.00350215
ENSG00000125637	0.735061	-0.307802	-2.75491	0.00587078
ENSG00000185479	1.33809	0.291245	2.94008	0.00328132
ENSG00000153975	0.764275	-0.268828	-2.89524	0.00378868
ENSG00000161405	0.681737	-0.383112	-3.47044	0.000519607
ENSG00000101916	0.752585	-0.284241	-2.6959	0.00701977
ENSG00000132514	0.726869	-0.319009	-3.00041	0.00269617
ENSG00000188404	0.729714	-0.315103	-2.83922	0.00452244
ENSG00000059122	1.31801	0.276126	2.74512	0.00604893
ENSG00000164022	0.785638	-0.241259	-2.6643	0.00771486
ENSG00000128422	1.33711	0.290509	3.00748	0.00263426
ENSG00000204463	1.32155	0.278803	3.0434	0.00233918
ENSG00000108651	0.773608	-0.25669	-2.71441	0.00663948
ENSG00000243749	0.746521	-0.292331	-3.19152	0.00141525
ENSG00000082996	0.775185	-0.254653	-2.69131	0.00711723
ENSG00000172116	0.698369	-0.359008	-3.3647	0.000766272
ENSG00000204469	1.42742	0.355869	3.6842	0.000229424
ENSG00000005020	0.772969	-0.257516	-2.67969	0.00736902
ENSG00000106588	0.719048	-0.329828	-3.43888	0.000584118
ENSG00000086300	0.745057	-0.294295	-3.22222	0.00127203
ENSG00000137337	1.45155	0.372629	3.91433	9.06569e-05
ENSG00000164136	0.666762	-0.405323	-3.54018	0.000399848
ENSG00000141564	1.31385	0.27296	2.96355	0.00304114
ENSG00000166762	0.631032	-0.460399	-3.65082	0.000261407
ENSG00000136295	1.41324	0.345888	3.99141	6.56829e-05
ENSG00000171067	1.33623	0.28985	2.74957	0.00596727
ENSG00000275302	0.664886	-0.40814	-3.83084	0.000127706
ENSG00000000419	0.747997	-0.290356	-3.03512	0.00240437
ENSG00000185024	1.29551	0.258905	2.83529	0.00457835
ENSG00000100453	0.704612	-0.350109	-3.40181	0.000669408
ENSG00000103876	1.31566	0.274335	2.7657	0.00568003
ENSG00000243364	1.28585	0.251421	2.73702	0.00619981
ENSG00000059378	0.685584	-0.377484	-3.95659	7.60261e-05
ENSG00000102524	0.740241	-0.30078	-3.06313	0.00219035
ENSG00000213928	0.680025	-0.385626	-3.51572	0.00043856
ENSG00000147168	0.730509	-0.314013	-3.17393	0.0015039
ENSG00000104671	0.764388	-0.26868	-2.69573	0.00702348
ENSG00000197951	1.46754	0.383587	3.8592	0.000113758
ENSG00000144895	0.730533	-0.313981	-3.35688	0.00078828
ENSG00000104450	0.770705	-0.26045	-2.66558	0.00768566
ENSG00000107679	0.762089	-0.271692	-2.58037	0.00986954
ENSG00000198839	0.710543	-0.341726	-3.48024	0.000500957
ENSG00000214212	0.760253	-0.274103	-2.67332	0.00751053
ENSG00000175329	1.28878	0.253693	2.92527	0.0034416
ENSG00000152213	0.731823	-0.312217	-2.72596	0.00641155
ENSG00000139278	0.743016	-0.297038	-2.74827	0.00599114
ENSG00000111642	1.34707	0.297933	3.00237	0.00267887
ENSG00000173674	0.764999	-0.26788	-2.6852	0.00724868
ENSG00000147162	0.759699	-0.274834	-2.86109	0.00422191
ENSG00000114013	0.734538	-0.308514	-3.20204	0.00136459
ENSG00000145088	0.61817	-0.480991	-3.91956	8.87107e-05
ENSG00000054219	0.709269	-0.34352	-2.91146	0.00359744
ENSG00000144535	1.3289	0.284354	2.80849	0.00497745
ENSG00000128342	0.69772	-0.359937	-3.36245	0.000772532
ENSG00000172458	1.28215	0.248541	2.82348	0.00475048
ENSG00000133943	0.772683	-0.257887	-2.62113	0.00876383
ENSG00000112237	0.664721	-0.408388	-4.14509	3.39673e-05
ENSG00000102078	0.745414	-0.293816	-2.88084	0.00396623
ENSG00000176390	0.708642	-0.344405	-3.44562	0.000569761
ENSG00000104826	1.42393	0.353419	3.61399	0.000301519
ENSG00000204116	0.742246	-0.298075	-3.02619	0.00247657
ENSG00000109929	0.727963	-0.317505	-3.19566	0.00139513
ENSG00000142089	0.747362	-0.291206	-2.84446	0.00444872
ENSG00000134602	0.749827	-0.287913	-2.71062	0.00671578
ENSG00000204371	1.37263	0.316726	3.57091	0.000355749
ENSG00000135749	0.74202	-0.29838	-2.8999	0.00373284
ENSG00000164430	0.766094	-0.266451	-2.67596	0.00745161
ENSG00000050730	0.659254	-0.416647	-2.98589	0.00282751
ENSG00000136048	0.707429	-0.346118	-3.66489	0.000247447
ENSG00000003402	0.757529	-0.277693	-2.96431	0.00303359
ENSG00000101082	0.684913	-0.378464	-3.41178	0.000645409
ENSG00000137098	0.728737	-0.316443	-2.6249	0.00866754
ENSG00000100304	1.3412	0.293566	2.99095	0.00278107
ENSG00000117335	0.748123	-0.290188	-3.00079	0.00269278
ENSG00000266074	1.39024	0.32948	3.46767	0.000524992
ENSG00000119686	0.774123	-0.256024	-2.59164	0.00955193
ENSG00000179715	0.762537	-0.271104	-2.65634	0.00789935
ENSG00000160325	1.39971	0.336262	3.65136	0.000260851
ENSG00000126705	1.34237	0.294438	2.92661	0.00342678
ENSG00000101132	0.718755	-0.330235	-3.34863	0.00081213
ENSG00000113249	0.524055	-0.646159	-2.8036	0.00505361
ENSG00000242574	0.73536	-0.307395	-3.21526	0.00130326
ENSG00000178199	0.656818	-0.420349	-2.88945	0.00385918
ENSG00000102897	0.750512	-0.286999	-2.86477	0.00417309
ENSG00000172461	1.24288	0.217432	3.08188	0.00205697
ENSG00000158113	1.27341	0.241697	2.86162	0.00421476
ENSG00000198707	0.730159	-0.314493	-3.19998	0.00137435
ENSG00000076248	1.26609	0.235933	2.60884	0.0090851
ENSG00000178691	0.76576	-0.266887	-2.84393	0.00445615
ENSG00000110077	0.729762	-0.315037	-3.21469	0.00130584
ENSG00000204366	1.27202	0.240606	2.78403	0.00536888
ENSG00000275163	1.20848	0.189364	2.77108	0.00558704
ENSG00000185215	0.780221	-0.248178	-2.72012	0.00652583
ENSG00000240065	0.696238	-0.362064	-3.87335	0.000107348
ENSG00000160953	1.3689	0.314008	3.42995	0.000603685
ENSG00000168229	0.670258	-0.400093	-2.97131	0.00296528
ENSG00000204252	0.738612	-0.302983	-3.09334	0.0019792
ENSG00000092010	0.697594	-0.360118	-3.60547	0.000311587
ENSG00000147118	0.754513	-0.281683	-2.80607	0.00501497
ENSG00000102858	1.54126	0.432599	4.20311	2.6327e-05
ENSG00000158473	0.653778	-0.424987	-3.50855	0.000450548
ENSG00000100644	0.770977	-0.260097	-2.72021	0.00652396
ENSG00000164326	1.20964	0.19032	2.70769	0.00677525
ENSG00000103249	1.40797	0.342148	3.34459	0.000824032
ENSG00000162928	0.766016	-0.266552	-2.83355	0.00460339
ENSG00000185101	0.692923	-0.366837	-2.74007	0.00614258
ENSG00000026297	0.760115	-0.274285	-2.58522	0.00973165
ENSG00000089775	0.740862	-0.299941	-2.77839	0.00546285
ENSG00000205089	0.549813	-0.598178	-3.50205	0.0004617
ENSG00000172123	0.763961	-0.269239	-2.63826	0.00833337
ENSG00000141252	1.28423	0.250162	2.75904	0.0057972
ENSG00000162341	1.35335	0.302585	3.14759	0.0016462
ENSG00000159618	0.629195	-0.463314	-3.60759	0.000309059
ENSG00000169436	0.74353	-0.296346	-3.0577	0.00223042
ENSG00000187862	0.591334	-0.525374	-3.14533	0.00165899
ENSG00000130348	0.746471	-0.292399	-2.86442	0.00417767
ENSG00000152219	0.764803	-0.268137	-2.68909	0.00716477
ENSG00000122122	0.761011	-0.273107	-2.70489	0.00683279
ENSG00000146839	1.24564	0.219653	2.98288	0.00285546
ENSG00000105339	0.730061	-0.314627	-2.89436	0.00379937
ENSG00000196684	0.654279	-0.424221	-3.51358	0.000442113
ENSG00000131171	0.780258	-0.248131	-2.766	0.00567487
ENSG00000213714	0.670374	-0.399919	-3.06417	0.00218275
ENSG00000092871	0.74459	-0.294922	-2.9491	0.00318696
ENSG00000150316	0.769667	-0.261798	-2.66673	0.00765926
ENSG00000198873	0.780438	-0.2479	-2.70455	0.00683976
ENSG00000135317	0.740638	-0.300243	-3.16083	0.00157322
ENSG00000170571	0.68338	-0.380704	-3.61709	0.000297936
ENSG00000205784	0.630454	-0.461314	-2.93495	0.003336
ENSG00000101882	0.740749	-0.300094	-3.27944	0.00104012
ENSG00000109466	0.778361	-0.250565	-2.7031	0.00686959
ENSG00000216490	0.683064	-0.381166	-3.25238	0.00114444
ENSG00000133574	0.708664	-0.344374	-3.46791	0.000524518
ENSG00000143368	1.24484	0.219003	2.58515	0.0097337
ENSG00000198286	0.739537	-0.30173	-2.71498	0.00662807
ENSG00000157219	1.26677	0.236474	3.34113	0.000834367
ENSG00000182359	0.722929	-0.324445	-2.97232	0.00295562
ENSG00000198919	0.74928	-0.288643	-2.97119	0.00296653
ENSG00000135617	1.29489	0.258422	2.62728	0.00860703
ENSG00000136250	0.750504	-0.287011	-2.87191	0.00408
ENSG00000152969	0.682274	-0.382324	-3.09701	0.00195485
ENSG00000163930	1.33354	0.287838	2.94799	0.0031985
ENSG00000143799	1.37151	0.315913	2.80881	0.00497246
ENSG00000182749	1.47832	0.390907	3.64296	0.000269519
ENSG00000237541	0.779763	-0.248766	-2.62286	0.00871955
ENSG00000009790	0.714076	-0.336766	-2.85605	0.00428953
ENSG00000115738	0.738262	-0.303456	-3.13597	0.00171287
ENSG00000105137	1.33889	0.291843	2.894	0.00380371
ENSG00000121858	0.733909	-0.30937	-3.12118	0.00180129
ENSG00000173369	0.784677	-0.242483	-2.68256	0.00730618
ENSG00000125347	0.698797	-0.358394	-3.63933	0.000273344
ENSG00000136156	0.736962	-0.305219	-3.2933	0.000990199
ENSG00000174944	0.67613	-0.39137	-3.07318	0.00211792
ENSG00000205413	0.763369	-0.270014	-2.7269	0.00639332
ENSG00000136425	1.31407	0.273132	2.74805	0.00599502
ENSG00000013725	0.754651	-0.2815	-2.66417	0.00771785
ENSG00000244754	0.760252	-0.274106	-2.76857	0.00563029
ENSG00000069509	0.767679	-0.264383	-2.71413	0.00664492
ENSG00000152495	0.701307	-0.354809	-3.16765	0.00153677
ENSG00000145365	0.737634	-0.304308	-2.9587	0.00308938
ENSG00000144827	0.741842	-0.298619	-2.95138	0.00316359
ENSG00000167208	0.723418	-0.323768	-3.01512	0.00256874
ENSG00000160883	0.749393	-0.288491	-2.90825	0.00363458
ENSG00000131979	0.656454	-0.420902	-4.03257	5.51703e-05
ENSG00000073605	0.685511	-0.37759	-3.09779	0.00194967
ENSG00000107130	1.33045	0.28552	2.92663	0.00342655
ENSG00000111832	0.765725	-0.266932	-2.75329	0.00589998
ENSG00000153214	0.753292	-0.283302	-3.21895	0.00128663
ENSG00000038532	1.30235	0.264167	3.12224	0.00179482
ENSG00000100426	1.28578	0.251362	2.624	0.00869045
ENSG00000156976	0.753032	-0.283648	-2.77205	0.00557037
ENSG00000112787	1.37357	0.317416	3.1715	0.00151653
ENSG00000110777	0.741503	-0.299076	-2.65674	0.00789009
ENSG00000162927	0.683629	-0.380341	-3.73971	0.000184231
ENSG00000159792	1.3846	0.32541	3.24424	0.00117763
ENSG00000240403	0.683469	-0.380574	-3.15261	0.00161819
ENSG00000073861	0.684181	-0.379533	-3.27833	0.00104425
ENSG00000198843	0.764288	-0.268811	-2.89707	0.00376667
ENSG00000156234	0.670402	-0.399877	-3.77647	0.000159066
ENSG00000134775	1.31493	0.273786	3.12217	0.00179525
ENSG00000152767	1.35427	0.303259	3.16714	0.00153947
ENSG00000165238	1.34149	0.29378	3.26615	0.0010902
ENSG00000128335	0.716775	-0.332993	-3.3713	0.000748156
ENSG00000166886	1.3893	0.328803	3.44928	0.000562088
ENSG00000150637	0.753827	-0.282592	-2.66517	0.00769489
ENSG00000100368	0.740031	-0.301063	-2.93793	0.00330414
ENSG00000049249	0.679619	-0.386223	-3.44778	0.000565221
ENSG00000254402	1.28628	0.251753	2.73963	0.00615084
ENSG00000067208	0.768864	-0.262841	-2.66553	0.00768668
ENSG00000124370	0.659654	-0.41604	-4.05249	5.06753e-05
ENSG00000113263	0.696167	-0.362166	-3.1809	0.00146816
ENSG00000150681	0.687285	-0.375006	-3.13314	0.0017295
ENSG00000149639	1.31098	0.270772	2.81364	0.00489847
ENSG00000180233	0.721689	-0.326161	-3.40484	0.000662026
ENSG00000173226	0.747604	-0.290882	-2.9239	0.00345676
ENSG00000103266	1.32631	0.2824	3.05402	0.00225797
ENSG00000102265	0.767491	-0.264628	-2.69819	0.00697177
ENSG00000134470	0.689868	-0.371255	-3.45417	0.00055199
