# Supplementary material for: Identification and Validation of Prognostically Relevant Gene Signature in Melanoma
Source: Biomed Res Int. 2020 May 8;2020:5323614. doi: 10.1155/2020/5323614 (PMC7238332; doi:10.1155/2020/5323614)
Supplement: Supplementary 2 — Table S2: records of genes that are significantly amplified on each fragment. [file 5323614.f2.xlsx]

## Sheet: Supplement Table 2
cytoband	3p13	5p15.33	11q13.3	6p24.3	1p12	22q13.2	8q24.3	7q34	17q25.3	12q15	1q44	15q26.1	12q14.1	7p22.3	20q13.33	6q12	4q12
q value	1.4627e-14	1.4627e-14	1.4627e-14	2.3397e-14	2.3585e-14	2.2482e-12	5.9344e-11	3.9797e-08	4.7935e-08	7.6993e-12	1.1712e-06	1.2186e-05	5.1953e-09	0.0011944	0.0072966	0.018415	0.03717
residual q value	1.4627e-14	1.4627e-14	1.4627e-14	2.3397e-14	2.3585e-14	2.2482e-12	5.9344e-11	3.9797e-08	4.7935e-08	1.0648e-06	1.1712e-06	1.2186e-05	7.0278e-05	0.0011944	0.0072966	0.018415	0.03717
wide peak boundaries	chr3:69832123-70038193	chr5:1287905-1299909	chr11:69577333-69650388	chr6:8311002-10320347	chr1:119981333-149909845	chr22:41137737-41215997	chr8:120926976-145138636	chr7:140660845-141046556	chr17:59733213-83257441	chr12:68745011-68905342	chr1:245214919-246959432	chr15:87421932-101991189	chr12:57742014-57789264	chr7:1-8493102	chr20:63080186-64444167	chr6:63405544-63842054	chr4:54807773-54917106
genes in wide peak	MITF	TERT	CCND1	SLC35B3	BCL9	EP300	ADCY8	BRAF	AANAT	CPM	AHCTF1	ACAN	CDK4	ACTB	hsa-mir-941-3	PTP4A1	[KIT]
	SAMMSON			HULC	DRD5P2	L3MBTL2	ANXA13	NDUFB2	ACOX1	MDM2	SCCPDH	ALDH1A3	CYP27B1	GNA12	CHRNA4	PHF3
				LOC100506207	FCGR1A	EP300-AS1	ADGRB1	MRPS33	ACTG1	SLC35E3	KIF26B	ANPEP	METTL1	GPER1	EEF1A2	EYS
					FCGR1B		CYC1	ADCK2	BIRC5	NUP107	ZNF695	BLM	TSPAN31	ICA1	NPBWR2
					FMO5		CYP11B1	NDUFB2-AS1	APOH	LOC100130075	TFB2M	CHD2	TSFM	LFNG	KCNQ2
					GJA5		CYP11B2		ARHGDIA		SMYD3	FES	METTL21B	NUDT1	MYT1
					GJA8		EEF1D		CA4		LINC01341	IDH2	2019-03-09	PDGFA	OPRL1
					NOTCH2		GLI4		CACNG1		CNST	IGF1R	AGAP2	PMS2	PTK6
					PDZK1		GML		CD7		LOC255654	ISG20	MIR6759	PRKAR1B	SRMS
					PRKAB2		GPR20		CD79B		ZNF670-ZNF695	MAN2A2		RAC1	TCEA2
					RNU1-4		GPT		CDK3			MEF2A		RPA3	TPD52L2
					HIST2H2AA3		GRINA		CSH1			MFGE8		FSCN1	TNFRSF6B
					HIST2H2AC		HAS2		CSH2			NTRK3		ZNF12	ARFRP1
					HIST2H2BE		HSF1		CSHL1			FURIN		AIMP2	RGS19
					HIST2H4A		KCNQ3		CSNK1D			PCSK6		MAFK	PRPF6
					ITGA10		LY6E		SLC25A10			PLIN1		MAD1L1	GMEB2
					PEX11B		LY6H		CYB561			POLG		EIF3B	STMN3
					SEC22B		MYC		ACE			RLBP1		CYTH3	RTEL1
					CHD1L		NDUFB9		DDX5			SNRPA1		AP5Z1	SOX18
					PDE4DIP		TONSL		ERN1			NR2F2		KDELR2	YTHDF1
					SV2A		PLEC		EVPL			HSP90B2P		ADAP1	LIME1
					RBM8A		POU5F1B		BPTF			ST8SIA2		IQCE	UCKL1
					PIAS3		PTK2		FASN			PEX11A		SUN1	PCMTD2
					POLR3C		PVT1		FDXR			IQGAP1		WIPI2	ARFGAP1
					TXNIP		RPL8		FOXJ1			PRC1		INTS1	SLC2A4RG
					CD160		ST3GAL1		GAA			SV2B		EIF2AK1	ZNF512B
					NBPF14		SLA		GALK1			AP3S2		SNX8	COL20A1
					RNVU1-7		SQLE		GCGR			SEMA4B		MRM2	LOC63930
					RNU1-3		TG		GH1			CIB1		NXPH1	FNDC11
					RNU1-2		TSTA3		GH2			ABHD2		GET4	PPDPF
					RNU1-1		ZNF7		UTS2R			CHSY1		CCZ1	BIRC7
					RNF115		ZNF16		GPS1			SYNM		MIOS	DNAJC5
					BOLA1		PSCA		GRB2			GABARAPL3		RNF216	ZGPAT
					ACP6		LY6D		GRIN2C			VPS33B		ZNF853	HELZ2
					GPR89B		JRK		H3F3B			MRPL46		CYP2W1	NKAIN4
					LINC00869		DGAT1		ICAM2			OR4F4		DNAAF5	ZBTB46
					POLR3GL		GPAA1		MRPL58			SLCO3A1		ZDHHC4	SAMD10
					GNRHR2		WISP1		FOXK2			NGRN		CHST12	ABHD16B
					LIX1L		FOXH1		ITGB4			RHCG		RADIL	LINC00266-1
					HFE2		RECQL4		KCNJ2			DET1		PAPOLB	LKAAEAR1
					ANKRD35		LRRC14		KCNJ16			LINS1		C1GALT1	LINC00176
					NBPF12		MTSS1		KPNA2			FANCI		FAM20C	MIR124-3
					NUDT4P2		ZNF623		LGALS3BP			MCTP2		RBAK	MIR647
					PDIA3P1		KIAA0196		LLGL2			VIMP		C7orf26	HAR1A
					NBPF11		HHLA1		MAFG			MESP1		MICALL2	HAR1B
					NUDT17		TRIB1		MAP3K3			UNC45A		FBXL18	UCKL1-AS1
					NBPF15		NDRG1		NPTX1			RGMA		TTYH3	MIR941-1
					ANKRD34A		KHDRBS3		P4HB			WDR93		USP42	MIR941-4
					HIST2H2AB		PTP4A3		PDE6G			AEN		PSMG3	MIR941-2
					HIST2H3A		RNF139		PECAM1			CRTC3		C7orf50	MIR941-3
					HIST2H2BC		ZHX1		PRKAR1A			TTC23		CARD11	LOC100130587
					HIST2H2BA		PUF60		PRKCA			MRPS11		TNRC18	FLJ16779
					NOTCH2NL		ZHX2		MAP2K6			LRRK1		FAM220A	MIR1914
					LINC01138		DENND3		PRPSAP1			TM2D3		ZFAND2A	MIR4326
					LOC388692		ZC3H3		PSMC5			TICRR		COX19	MIR3196
					NBPF9		EFR3A		PSMD12			RCCD1		GLCCI1	LOC100505771
					NUDT4P1		ARC		PYCR1			ARRDC4		PSMG3-AS1	RTEL1-TNFRSF6B
					HIST2H2BF		BOP1		PCYT2			LINC00923		GPR146	ZBTB46-AS1
					FAM72C		SCRIB		RAC3			TARSL2		AMZ1	MIR6813
					PPIAL4G		LRRC6		RFNG			LRRC28		TMEM184A
					FAM231D		FBXL6		RPL38			ASB7		BRAT1
					NBPF13P		OPLAH		MRPL12			LYSMD4		SDK1
					PPIAL4D		AGO2		RPS6KB1			PGPEP1L		FOXK1
					LOC645166		COMMD5		SCN4A			LINC00924		MMD2
					EMBP1		ATAD2		SEC14L1			C15orf32		LOC221946
					SRGAP2B		ASAP1-IT1		SECTM1			HAPLN3		DAGLB
					SRGAP2C		CPSF1		SRSF2			MESP2		CCZ1B
					PPIAL4A		CYHR1		SGSH			SPATA8		SLC29A4
					GPR89A		ASAP1		SMARCD2			LINC00052		RSPH10B
					PPIAL4C		FAM135B		SUMO2			ADAMTS17		TFAMP1
					HIST2H3D		PHF20L1		SOX9			DNM1P46		UNCX
					FAM72B		VPS28		SRP68			CERS3		COL28A1
					FAM72D		HGH1		SSTR2			MIR9-3HG		RBAKDN
					NBPF8		KCNK9		TBCD			LINC01579		ELFN1
					LINC00623		THEM6		TBX2			NTRK3-AS1		GRID2IP
					LOC728989		FAM49B		TIMP2			LINC00928		ZNF815P
					PPIAL4E		CHRAC1		TK1			FAM169B		GRIFIN
					PFN1P2		EXOSC4		AXIN2			ZNF774		RNF216P1
					PDZK1P1		LY6K		PPM1D			ARPIN		PMS2CL
					LOC100132057		TRMT12		CBX4			KIF7		HRAT92
					NBPF10		WDYHV1		DNAH17			ZNF710		LOC442497
					FCGR1CP		SLC39A4		RGS9			HDDC3		MIR339
					NBPF20		GSDMC		GALR2			WASH3P		ZNF890P
					HYDIN2		SLURP1		SPHK1			SPATA41		OCM
					LINC00624		SLC45A4		SOCS3			GDPGP1		MIR589
					LOC100505824		ZFAT		SLC16A6			OR4F6		UMAD1
					MIR5087		ZNF250		SLC16A5			OR4F15		LOC100129603
					SRGAP2-AS1		PYCRL		SLC16A3			OR4F13P		ZNF316
					SRGAP2D		C8orf33		SYNGR2			FAM174B		LOC100131257
					RNVU1-8		LYNX1		HGS			LINC01197		WI2-2373I1.2
					LOC101927429		RHPN1-AS1		CYTH1			LOC400464		ANKRD61
					LOC101927468		DERL1		SLC9A3R1			MIR7-2		MIR3683
					LOC101928979		SLC52A2		COG1			MIR9-3		LOC100505921
					NBPF25P		GSDMD		RECQL5			TTLL13P		LOC100505938
					LOC101929798		ZNF696		PGS1			LOC440311		LOC100507642
					RNVU1-4		ARHGAP39		TBX4			PRKXP1		RBAK-RBAKDN
					RNVU1-14		ZNF34		AATK			NR2F2-AS1		MIR4648
					RNVU1-15		SHARPIN		TMEM94			ASB9P1		MIR4655
					RNVU1-20		EPPK1		EIF4A3			FAM138E		MIR4656
					RNVU1-17		SCRT1		MRC2			LOC100128108		RNF216-IT1
					RNVU1-3		TRAPPC9		HELZ			LINC00930		LOC101926963
					RNVU1-1		TATDN1		MED13			DDX11L9		LOC101927000
					RNVU1-6		MAF1		ALYREF			MIR1179		LOC101927021
					RNVU1-19		PARP10		DCAF7			MIR1469		ELFN1-AS1
					MIR6736		C8orf76		ABCA10			MIR1302-2		LOC101927181
					MIR6077		TIGD5		ABCA9			MIR1302-9		LOC101927354
					CH17-408M7.1		FAM83A		ABCA8			MIR1302-10		LOC101927391
					LOC103091866		PPP1R16A		BAIAP2			MIR3174		MIR6836
							ZNF251		ATP5H			MIR1302-11		MIR6874
							KIFC2		APPBP2			MIR3175		LOC102723672
							NAPRT		ST6GALNAC2			PRC1-AS1		LOC105375115
							TBC1D31		GNA13			LINC01578
							HPYR1		2019-09-09			LOC100507472
							MFSD3		CD300C			C15orf38-AP3S2
							RHPN1		RAB40B			MIR3529
							FBXO32		TLK2			MIR4714
							TOP1MT		POLG2			SPATA8-AS1
							CCDC26		CD300A			MIR5009
							ZNF572		TMC6			MIR5094
							LYPD2		DDX42			CRTC3-AS1
							TMEM71		ARSG			LOC101926911
							FER1L6-AS2		CEP131			CRAT37
							TMEM65		GGA3			LINC01581
							LINC00964		JMJD6			LINC01580
							FAM84B		EXOC7			LOC101927153
							FAM91A1		ABCA6			LOC101927286
							COL22A1		ABCA5			LOC101927310
							ADCK5		KCTD2			LINC01582
							TSNARE1		WBP2			LOC101927751
							MAPK15		CDC42EP4			LINC01586
							NSMCE2		FSCN2			LINC01585
							ZNF707		NOL11			MIR6859-2
							BREA2		TANC2			MIR6859-3
							FAM83H		NAT9			MIR6859-1
							LINC01591		PITPNC1			MIR6766
							ZNF252P		NARF			CERS3-AS1
							TMED10P1		CACNG5			LOC102723335
							ZNF252P-AS1		CACNG4			IRAIN
							C8orf31		SAP30BP			LUNAR1
							ZFP41		NT5C			LOC104613533
							GPIHBP1		CDR2L			PCSK6-AS1
							KLHL38		MRPS7
							NRBP2		RNFT1
							ZNF517		HN1
							WDR97		TUBD1
							TMEM249		DCXR
							SPATC1		TACO1
							MROH5		AMZ2
							MAFA		ANAPC11
							MIR30B		SIRT7
							MIR30D		SDK2
							C8orf82		FAM20A
							FER1L6-AS1		BCAS3
							LRRC24		TMEM104
							MIR151A		C17orf80
							NCRNA00250		CCDC40
							ZFAT-AS1		WIPI1
							HAS2-AS1		NPLOC4
							LINC00051		ST6GALNAC1
							TMEM75		TEX2
							MROH6		GPRC5C
							SCX		WDR45B
							FER1L6		CCDC47
							MIR548D1		CBX8
							MIR661		MIF4GD
							CASC8		INTS2
							MROH1		CASKIN2
							LINC00977		RPTOR
							OC90		BAHCC1
							LINC01300		USP36
							MIR937		RNF213
							MIR939		TNRC6C
							FAM83H-AS1		SLC25A19
							CDC42P3		UBE2O
							LINC00861		HEATR6
							CCDC166		DUS1L
							FAM83A-AS1		FN3K
							LOC100133669		DNAI2
							CASC11		SMURF2
							TONSL-AS1		ENGASE
							LOC100288181		MRPL38
							MIR1302-7		ASPSCR1
							MIR1205		CARD14
							MIR1206		MFSD11
							MIR1207		C17orf62
							MIR1204		ARMC7
							MIR1234		CHMP6
							MIR1208		RHBDF2
							MIR3686		FN3KRP
							MIR548AA1		OGFOD3
							CCAT1		ZNF750
							ASAP1-IT2		NUP85
							MINCR		MYO15B
							ZHX1-C8orf76		FAAP100
							MIR4662A		LIMD2
							MIR4662B		KCNH6
							MIR4663		VMP1
							MIR4472-1		TSPAN10
							MIR4664		BRIP1
							PCAT1		QRICH2
							MIR5194		USP32
							CCAT2		CBX2
							PRNCR1		FAM104A
							LOC101927588		MGC16275
							RNF139-AS1		FBF1
							LOC101927657		UNK
							LINC00824		CEP95
							LOC101927798		TRIM47
							LOC101927822		STRADA
							LOC101927845		PRR29
							LOC101927915		MAFG-AS1
							LOC101928087		OTOP2
							LOC101928160		TTYH2
							LOC101928902		CYGB
							MIR6846		RNF157
							MIR6847		C1QTNF1
							MIR6848		PPP1R27
							MIR7112		FTSJ3
							MIR6850		METTL23
							MIR6844		SLC38A10
							MIR6893		CANT1
							MIR6845		USH1G
							MIR6849		CD300LB
							MIR7848		KIF19
							CASC21		C17orf64
							CASC19		TBC1D16
							PCAT2		AFMID
							LINC01151		MGAT5B
							MAFA-AS1		TEPSIN
							LOC105375734		B3GNTL1
							LOC105375744		RBFOX3
							LOC105375773		CD300LF
							LOC105375787		C17orf77
							LOC105375800		TCAM1P
									EFCAB3
									LOC146795
									LOC146880
									NOTUM
									TMC8
									2019-03-10
									CEP112
									CENPX
									LRRC45
									SLC39A11
									AMZ2P1
									TRIM65
									UNC13D
									MYADML2
									NPB
									LINC00469
									FADS6
									HID1
									TSEN54
									UBALD2
									LINC00868
									TMEM235
									CCDC57
									HEXDC
									C17orf58
									MILR1
									SLC26A11
									ENDOV
									NDUFAF8
									LINC00482
									TMEM105
									METRNL
									RAB37
									METTL2A
									ENPP7
									OXLD1
									CCDC137
									ARL16
									CD300E
									NACA2
									OTOP3
									MCRIP1
									GPR142
									ZACN
									LRRC37A3
									LOC388406
									C17orf82
									BTBD17
									AATK-AS1
									RPL23AP87
									PRR29-AS1
									KCNJ2-AS1
									SOX9-AS1
									LINC00511
									LOC400620
									FLJ45079
									TEX19
									MIR21
									MXRA7
									TBC1D3P2
									PLEKHM1P1
									LOC440461
									BAIAP2-AS1
									MIR338
									CPSF4L
									SMIM5
									WFDC21P
									TBC1D3P1-DHX40P1
									LOC653653
									SNHG20
									SCARNA20
									SCARNA16
									SNORA50C
									SNORD1A
									SNORD1B
									SNORD1C
									SNORD104
									MIR548D2
									MIR633
									MIR634
									MIR635
									MIR636
									MIR657
									LOC729683
									PRCD
									SNORA38B
									LOC100130370
									LOC100130520
									SMIM6
									TNRC6C-AS1
									CD300LD
									LOC100132174
									PRO1804
									LOC100134391
									TEN1
									C17orf99
									LOC100287042
									LOC100294362
									MIR1250
									MIR4316
									MIR3065
									MIR3186
									MIR4315-2
									MIR4315-1
									LINC00674
									LINC00673
									MIR3678
									MIR3615
									MIR548AA2
									LOC100507002
									RNF157-AS1
									SNHG16
									LOC100507351
									C1QTNF1-AS1
									MIR1273E
									TEN1-CDK3
									MIR1268B
									MIR4739
									MIR4525
									MIR4737
									MIR4738
									MIR4740
									MIR4524A
									MIR4730
									MIR3064
									MIR5047
									HP09025
									CEP295NL
									MIR4524B
									LOC100996291
									DNAH17-AS1
									LOC101927755
									LOC101927855
									LOC101927877
									PRKCA-AS1
									LOC101928021
									LINC01482
									LINC01483
									LINC01028
									CASC17
									LOC101928205
									LOC101928251
									LOC101928514
									LOC101928674
									LOC101928710
									LOC101928738
									LOC101928766
									LOC101928855
									LOC101929511
									LOC101929552
									MIR6080
									MIR6786
									MIR6787
									MIR6868
									MIR6516
									MIR6785
									LINC01152
									LINC01497
									LOC102723505
									LOC102723517
									HID1-AS1
									TBX2-AS1
									ABCA9-AS1
									LOC105274304
									LOC105371849
									LOC105371899
									LOC105371907
									LOC105371925
									SNHG25
									CRAT40
									SNORD134
