# Supplementary material for: Identification and Validation of Prognostically Relevant Gene Signature in Melanoma
Source: Biomed Res Int. 2020 May 8;2020:5323614. doi: 10.1155/2020/5323614 (PMC7238332; doi:10.1155/2020/5323614)
Supplement: Supplementary 3 — Table S3: records of genes that are notably deleted on each fragment. [file 5323614.f3.xlsx]

## Sheet: Supplement Table 3
cytoband	9p21.3	9p21.3	11q22.3	6q26	4q34.3	10q23.31	15q14	5q31.3	2q37.3	1p22.1	6q16.3	8p23.3	1p36.31
q value	1.1011e-198	3.8264e-192	1.4652e-27	3.7457e-32	4.5505e-15	1.0229e-14	1.2269e-09	5.3674e-06	0.00014657	0.00017087	3.1219e-23	0.0089092	5.9423e-05
residual q value	7.9083e-77	1.6525e-55	1.4652e-27	3.7576e-20	4.5505e-15	1.0229e-14	1.2269e-09	5.3674e-06	0.00014657	0.0029494	0.0059342	0.0089092	0.015588
wide peak boundaries	chr9:21986220-21991923	chr9:21951386-21956343	chr11:110041869-110099512	chr6:152466284-165419192	chr4:181244968-181263088	chr10:87976152-87995317	chr15:38169839-38257798	chr5:138912549-152455772	chr2:238839680-241106215	chr1:89124796-95856876	chr6:86583905-158081557	chr8:1-30919071	chr1:5192145-6380178
genes in wide peak	CDKN2A	[CDKN2A-AS1]	ZC3H12C	ACAT2	[LINC00290]	[PTEN]	SPRED1	ADRB2	AGXT	ABCA4	hsa-mir-2113	NAT1	RPL22
				IGF2R				ANXA6	KIF1A	BRDT	AIM1	NAT2	KCNAB2
				LPA				ATOX1	GPC1	CNN3	AMD1	ADRA1A	ACOT7
				MAS1				CAMK2A	GPR35	DR1	ARG1	ANGPT2	ICMT
				MAP3K4				CD14	NDUFA10	F3	PRDM1	ASAH1	CHD5
				OPRM1				CD74	HDAC4	GBP2	CCNC	ATP6V1B2	LINC00337
				PARK2				CDX1	CAPN10	GFI1	CGA	BLK	NPHP4
				PLG				CSF1R	PASK	GCLM	CNR1	BMP1	GPR153
				SLC22A1				CSNK1A1	SNED1	ABCD3	COL10A1	POLR3D	RNF207
				SLC22A3				CTNNA1	ANKMY1	SNORD21	CTGF	BNIP3L	HES3
				SLC22A2				DIAPH1	RNPEPL1	RPL5	EPB41L2	CHRNA2	MIR4689
				SOD2				DPYSL3	C2orf54	TGFBR3	EPHA7	CLU	MIR4417
				TCP1				SLC26A2	MGC16025	EVI5	EYA4	CTSB	LOC102724450
				DYNLT1				HBEGF	TWIST2	CDC7	ESR1	DEFA1
				EZR				FAT2	MTERF4	BCAR3	FABP7	DEFA3
				VIP				FGF1	OTOS	ARHGAP29	FOXO3	DEFA4
				SYNJ2				GLRA1	COPS9	GLMN	FRK	DEFA5
				QKI				GM2A	OR6B3	MTF2	FUCA2	DEFA6
				WTAP				GPX3	LOC150935	KIAA1107	FYN	DEFB1
				PDE10A				NR3C1	LOC200772	LRRC8B	GABRR1	DEFB4A
				SCAF8				HARS	DUSP28	RWDD3	GABRR2	DPYSL2
				SYNE1				NDST1	AQP12A	SNORA66	GJA1	DUSP4
				IPCEF1				HTR4	OR6B2	DNTTIP2	GPR6	EGR3
				TIAM2				IK	FLJ43879	TMED5	GRIK2	DMTN
				FBXO5				NDUFA2	MIR149	FNBP1L	GRM1	EPHX2
				RGS17				PCDH1	AQP12B	LRRC8D	HDAC2	CLN8
				MRPL18				PCDHGC3	PP14571	RPAP2	HIVEP2	EXTL3
				CLDN20				PDE6A	MIR4269	ZNF644	HSF2	PTK2B
				NOX3				PDGFRB	MIR2467	LRRC8C	HTR1E	FDFT1
				TFB1M				PFDN1	MIR4440	GBP4	IFNGR1	FGL1
				SNX9				POU4F3	MIR4786	GBP5	KPNA5	GATA4
				MTRF1L				PPP2R2B	MIR4441	SLC44A3	LAMA2	GFRA2
				AGPAT4				PURA	CAPN10-AS1	TMEM56	LAMA4	GNRH1
				TULP4				RPS14	LOC101928111	GBP6	MARCKS	GSR
				ARID1B				SLC6A7		HFM1	MAN1A1	GTF2E2
				TMEM181				SPARC		ALG14	MAP3K5	LOXL2
				ZDHHC14				SPINK1		EPHX4	MYB	LPL
				AGPAT4-IT1				TAF7		ZNF326	NMBR	MSR1
				MYCT1				TCOF1		BTBD8	OPRM1	MSRA
				LPAL2				UBE2D2		CCDC18	PCMT1	NEFM
				RSPH3				EIF4EBP3		BARHL2	ENPP1	NEFL
				FNDC1				PCDHGB4		GBP7	ENPP3	NKX3-1
				SERAC1				HDAC3		C1orf146	PEX7	PCM1
				SYTL3				NRG2		FAM69A	PLAGL1	PDGFRL
				TAGAP				RNF14		GBP1P1	PLN	PNOC
				PACRG				PCDHGA8		FLJ27354	POU3F2	PPP2CB
				CNKSR3				PCDHA9		FLJ31662	PREP	PPP2R2A
				PNLDC1				MATR3		GEMIN8P4	PKIB	PPP3CC
				C6orf118				KIAA0141		SETSIP	PTPRK	SFTPC
				OSTCP1				JAKMIP2		LOC729930	REV3L	SLC7A2
				PACRG-AS1				SLC23A1		LOC729970	ROS1	SLC18A1
				DKFZp451B082				GNPDA1		MIR760	RPS12	STC1
				GTF2H5				SRA1		LOC100129046	SGK1	FZD3
				SNORA20				G3BP1		CCDC18-AS1	SIM1	TUSC3
				SNORA29				APBB3		TMEM56-RWDD3	SMPD2	UBXN8
				TMEM242				TNIP1		MIR378G	MAP3K7	TNKS
				LOC729603				TCERG1		LOC100996630	TCF21	ADAM7
				PACRG-AS3				SPINK5		LOC100996635	NR2E1	TNFRSF10D
				LOC100129518				SYNPO		LINC01057	TNFAIP3	TNFRSF10C
				C6orf99				ABLIM3		LOC101928098	TPD52L1	TNFRSF10B
				AIRN				HMGXB3		LOC101928118	TSPYL1	TNFRSF10A
				MIR1202				ARHGAP26		LOC105378853	UTRN	FGF17
				MIR1273C				HARS2			VIP	DOK2
				MIR3918				PCDHGA12			RNF217-AS1	MTMR7
				MIR3692				CCDC69			EPM2A	MYOM2
				CAHM				PCDHB5			STX7	DLGAP2
				MIR4466				SNORA74A			PEX3	MFHAS1
				SYNJ2-IT1				IL17B			DDO	ENTPD4
				EZR-AS1				PCDHB1			STX11	ARHGEF10
				LOC101929122				DCTN4			SNX3	PHYHIP
				PACRG-AS2				MZB1			RNGTT	KBTBD11
				MIR7161				PAIP2			CD164	SORBS3
				MIR7641-2				PCDH12			WISP3	NPM2
				LOC102724053				LARS			SYNJ2	DLC1
				LOC102724152				CXXC5			VNN2	SPAG11B
				LOC105378068				RBM27			VNN1	DCTN6
				LOC105378098				PCDHB18P			WASF1	PNMA2
				MEAT6				PCDHB17P			TAAR5	ADAM28
								WDR55			MAP7	RBPMS
								ANKHD1			LATS1	LZTS1
								TMCO6			TAAR2	XPO7
								RBM22			TAAR3	TRIM35
								PCDHGC5			MED23	RHOBTB2
								PCDHGC4			FHL5	KIF13B
								PCDHGB7			AKAP7	PSD3
								PCDHGB6			ATG5	LEPROTL1
								PCDHGB5			TBPL1	SLC39A14
								PCDHGB3			AKAP12	FBXO25
								PCDHGB2			KIAA0408	FGF20
								PCDHGB1			PHACTR2	ADAMDEC1
								PCDHGA11			BCLAF1	CNOT7
								PCDHGA10			ZBTB24	ZDHHC2
								PCDHGA9			FIG4	SLC25A37
								PCDHGA7			CASP8AP2	SCARA3
								PCDHGA6			UST	SARAF
								PCDHGA5			TRDN	KCTD9
								PCDHGA4			CITED2	PINX1
								PCDHGA3			SLC35A1	PIWIL2
								PCDHGA2			FUT9	ELP3
								PCDHGA1			TRAF3IP2	INTS10
								PCDHGB8P			HBS1L	CCDC25
								PCDHB15			SMPDL3A	AGPAT5
								PCDHB14			PNRC1	INTS9
								PCDHB13			ASCC3	CSGALNACT1
								PCDHB12			RAB32	HR
								PCDHB11			KATNA1	PBK
								PCDHB10			BVES	ZNF395
								PCDHB9			SEC63	BIN3
								PCDHB8			SCAF8	TEX15
								PCDHB7			ANKRD6	MTUS1
								PCDHB6			ZNF292	KIAA1456
								PCDHB4			CDK19	CCAR2
								PCDHB3			TAB2	SH2D4A
								PCDHB2			MDN1	PDLIM2
								PCDHAC2			TSPYL4	CSMD1
								PCDHAC1			SASH1	EBF2
								PCDHA13			SYNE1	FAM160B2
								PCDHA12			UFL1	MTMR9
								PCDHA11			HEY2	HMBOX1
								PCDHA10			HEBP2	MCPH1
								PCDHA8			ORC3	PPP1R3B
								PCDHA7			BRD7P3	NUDT18
								PCDHA6			ASF1A	DOCK5
								PCDHA5			CCDC28A	BIN3-IT1
								PCDHA4			MTHFD1L	REEP4
								PCDHA3			PNISR	STMN4
								PCDHA2			MOXD1	SOX7
								PCDHA1			IPCEF1	FAM167A
								VTRNA1-3			TIAM2	SLC35G5
								VTRNA1-2			FBXL4	LINC00208
								VTRNA1-1			FBXO5	FAM167A-AS1
								NMUR2			RGS17	FAM86B1
								KCTD16			PDE7B	ERI1
								PCDHB16			SESN1	LONRF1
								HMHB1			OSTM1	CHMP7
								SIL1			NDUFAF4	RP1L1
								ARAP3			DSE	CLDN23
								PCYOX1L			CLDN20	VPS37A
								SH3TC2			NOX3	NKX2-6
								NDFIP1			HDDC2	SGCZ
								FBXO38			TFB1M	DEFB104A
								YIPF5			TUBE1	LOC157273
								TIGD6			C6orf203	SGK223
								SPRY4			CDC40	PEBP4
								SLC4A9			RWDD1	CDCA2
								SLC25A2			AIG1	ESCO2
								PCDHB19P			SNX9	FBXO16
								PSD2			UBE2J1	LINC00599
								CYSTM1			VTA1	FAM87A
								SPINK7			HECA	TDRP
								SMIM3			COQ3	ERICH1
								FCHSD1			IL20RA	TDH
								ZNF300			MTRF1L	C8orf48
								MYOZ3			AHI1	ZNF596
								SLC35A4			RMND1	DEFT1P
								SCGB3A2			SOBP	R3HCC1
								PPARGC1B			AKIRIN2	PRSS55
								AFAP1L1			QRSL1	C8orf74
								GRPEL2			VNN3	LGI3
								GPR151			ECHDC1	DEFB105A
								ZNF300P1			RARS2	DEFB106A
								SLC36A2			HYMAI	DEFB107A
								SPINK13			PDSS2	DEFB109P1
								JAKMIP2-AS1			GOPC	DEFB130
								ZMAT2			SMIM8	NEIL2
								PRELID2			ADGRG6	LOC254896
								SH3RF2			ARFGEF3	FAM86B3P
								PLAC8L1			NHSL1	XKR6
								SPATA24			LYRM2	LOC286059
								DNAJC18			PLEKHG1	LOC286083
								STK32A			ARID1B	MICU3
								SLC36A1			SERINC1	LOC286114
								LOC255187			HACE1	SCARA5
								RELL2			ZBTB2	FAM183CP
								SLC36A3			BEND3	LOC340357
								TMEM173			ABRACL	LINC00965
								ARSI			RRAGD	USP17L2
								IRGM			PRDM13	XKR5
								DND1			PBOV1	FAM90A25P
								PROB1			BACH2	LOC389641
								C5orf46			TRMT11	NUGGC
								ARHGEF37			LINC01590	USP17L8
								SPINK6			PERP	LOC392196
								ANKHD1-EIF4EBP3			POPDC3	USP17L7
								MIR143			ALDH8A1	LOC401442
								MIR145			MICAL1	USP17L1
								SPINK14			ULBP3	MIR124-1
								IGIP			OR2A4	MIR320A
								MIR378A			ARMT1	DEFB103A
								ECSCR			FAM184A	OR4F21
								GRXCR2			ZDHHC14	FAM90A7P
								SPINK9			MANEA	FAM90A10P
								LOC644762			ADGB	DEFA8P
								MIR584			CCDC170	DEFA9P
								SNHG4			MYCT1	DEFA10P
								CARMN			ULBP2	MIR383
								LOC729080			ULBP1	C8orf58
								MIR3655			GPR63	C8orf49
								LINC01024			PPP1R14C	DEFB135
								LOC100505658			SPACA1	DEFB136
								SPRY4-IT1			RNF146	DEFB134
								LOC100652758			SF3B5	ERICH1-AS1
								MIR5197			TAAR8	LINC00589
								ARHGAP26-AS1			ARMC2	MBOAT4
								PPP2R2B-IT1			FBXO30	DEFB109P1B
								ARHGAP26-IT1			RPF2	RPL23AP53
								LOC101926905			L3MBTL3	USP17L4
								LOC101926941			MCHR2	USP17L3
								LOC101926975			FAXC	LOC649352
								CTB-113P19.1			GJA10	FAM86B2
								CTB-12O2.1			RTN4IP1	SPAG11A
								LOC101929696			RSPO3	MIR596
								LOC101929719			LRP11	MIR597
								MIR6499			LTV1	MIR598
								MIR6831			USP45	DEFA11P
								LOC102546294			REPS1	DEFA1B
								LOC102546298			PPIL4	ZNF705D
								GRPEL2-AS1			SLC22A16	FAM90A2P
											MFSD4B	LOC729732
											ARHGAP18	RBPMS-AS1
											GTF3C6	FAM66B
											MTFR2	LOC100128993
											KLHL32	PRR23D1
											TMEM200A	ZNF705G
											NUS1	FAM66E
											GINM1	ZNF705B
											IL22RA2	FAM66D
											SLC18B1	FAM66A
											SLC16A10	PRR23D2
											ADAT2	LOC100287015
											CLVS2	DEFB4B
											TAAR9	MIR1322
											TAAR1	MIR548I3
											STXBP5	MIR548H4
											NCOA7	MIR4287
											HINT3	MIR548V
											RAET1E	MIR3148
											PM20D2	MIR4288
											SRSF12	MIR4286
											LOC153910	MIR3926-2
											ZC2HC1B	MIR3622A
											CNKSR3	MIR3926-1
											RAET1L	MIR3622B
											SAMD3	MIR3674
											LINC01312	LOC100506990
											SLC2A12	LOC100507071
											LINC01010	LOC100507156
											RNF217	SMIM18
											NKAIN2	DLGAP2-AS1
											CFAP206	MCPH1-AS1
											BVES-AS1	MIR4659A
											OLIG3	MIR4660
											TXLNB	MIR4659B
											C6orf163	GS1-24F4.2
											CCDC162P	MIR5692A2
											AK9	MIR5692A1
											NT5DC1	LZTS1-AS1
											FAM26D	LINC00681
											ZUFSP	LOC101927752
											FAM162B	LOC101927815
											TBC1D32	LOC101928058
											HS3ST5	LOC101929066
											GPRC6A	LOC101929128
											RFX6	LOC101929172
											SLC35F1	LINCR-0001
											VGLL2	LOC101929229
											LACE1	LOC101929237
											TMEM244	LOC101929269
											MMS22L	LOC101929294
											FAM26E	LOC101929315
											MCM9	EXTL3-AS1
											SCML4	LOC101929450
											SHPRH	LOC101929470
											LINC00326	MIR6841
											PHACTR2-AS1	MIR6842
											CEP57L1	MIR6843
											PPIL6	MIR6876
											LINC01268	MIR7160
											FLJ34503	MIR7641-2
											DCBLD1	MIR8055
											LOC285762	LOC102467222
											TAAR6	LOC102725080
											SLC35D3	KBTBD11-OT1
											ZC3H12D	SNORA99
											RSPH4A
											ECT2L
											NUP43
											C6orf58
											RAET1G
											GJB7
											HMGA1P7
											SUMO4
											CENPW
											SOGA3
											LINC00222
											CEP85L
											THEMIS
											LIN28B
											SAMD5
											IYD
											FAM26F
											FLJ46906
											GSTM2P1
											RFPL4B
											SNORD101
											SNORD100
											SNORA33
											FAM229B
											TSG1
											LOC643623
											TRAF3IP2-AS1
											CTAGE9
											LINC01625
											RPS18P9
											LOC645967
											RAET1K
											MIR548A2
											MIR548B
											MIR587
											MIR588
											MCHR2-AS1
											TPI1P3
											METTL24
											KATNBL1P6
											STXBP5-AS1
											TMEM242
											LIN28B-AS1
											UST-AS1
											TRAPPC3L
											LOC100130476
											TSTD3
											LINC00271
											LOC100132735
											CD24
											LOC100287632
											NHEG1
											MIR2113
											MIR1202
											LOC100422737
											MIR1273C
											MIR3144
											MIR3145
											MIR3668
											MIR3662
											MIR3692
											SYNE1-AS1
											SMLR1
											LINC01013
											TARID
											LOC100507406
											GVQW2
											LOC100507477
											LINC01277
											LOC100507557
											MIR4464
											MIR4466
											MIR4643
											MIR4465
											MIR548AJ1
											MIR4459
											MIR548AI
											MIR548H5
											RAET1E-AS1
											SYNJ2-IT1
											LOC100996634
											MANEA-AS1
											LOC101927314
											LOC101927365
											LOC101927640
											LOC101927686
											LOC101927768
											LOC101927919
											HRAT13
											LOC101928140
											LOC101928231
											LOC101928304
											LOC101928429
											LOC101928461
											LOC101928661
											LOC101928911
											LOC101928936
											LOC101929057
											CASC6
											ARMC2-AS1
											MIR7641-2
											LOC102723649
											LOC102723831
											LOC103352541
											NCOA7-AS1
											LOC105377924
											LOC105377962
											LOC105377967
											LOC105377975
											LOC105378047
											LOC105378052
											LOC105378068
											LUADT1
											SNORA98
