# Supplementary material for: Identification and Validation of Prognostically Relevant Gene Signature in Melanoma
Source: Biomed Res Int. 2020 May 8;2020:5323614. doi: 10.1155/2020/5323614 (PMC7238332; doi:10.1155/2020/5323614)
Supplement: Supplementary 4 — Table S4: all significantly enriched path. [file 5323614.f4.xlsx]

## Sheet: Sheet1
NAME	SIZE	ES	NES	NOM p-val	FDR q-val	FWER p-val
KEGG_NOD_LIKE_RECEPTOR_SIGNALING_PATHWAY	61	0.727456	2.31929	0	0	0
REACTOME_CYTOKINE_SIGNALING_IN_IMMUNE_SYSTEM	262	0.625683	2.2796	0	0	0
KEGG_CELL_ADHESION_MOLECULES_CAMS	130	0.674688	2.23031	0	0.00187542	0.002
KEGG_CYTOKINE_CYTOKINE_RECEPTOR_INTERACTION	257	0.66386	2.22555	0	0.00164999	0.003
REACTOME_SIGNALING_BY_ILS	106	0.650077	2.2217	0	0.00131999	0.003
BIOCARTA_CSK_PATHWAY	22	0.855404	2.21541	0	0.0011	0.003
KEGG_TOLL_LIKE_RECEPTOR_SIGNALING_PATHWAY	101	0.631688	2.20914	0	0.00123878	0.005
KEGG_LEISHMANIA_INFECTION	69	0.786066	2.20857	0	0.00108393	0.005
REACTOME_INNATE_IMMUNE_SYSTEM	258	0.540641	2.19683	0	0.00109534	0.006
KEGG_NATURAL_KILLER_CELL_MEDIATED_CYTOTOXICITY	130	0.663997	2.19519	0	0.000985807	0.006
REACTOME_INTERFERON_SIGNALING	152	0.644976	2.18617	0	0.000896188	0.006
KEGG_CHEMOKINE_SIGNALING_PATHWAY	185	0.615239	2.18355	0	0.000821506	0.006
PID_CXCR4_PATHWAY	102	0.612651	2.17985	0	0.000758313	0.006
KEGG_AUTOIMMUNE_THYROID_DISEASE	50	0.810835	2.1617	0	0.000849017	0.007
KEGG_JAK_STAT_SIGNALING_PATHWAY	151	0.59029	2.15971	0	0.000792416	0.007
KEGG_ANTIGEN_PROCESSING_AND_PRESENTATION	79	0.720036	2.13487	0	0.00157192	0.014
KEGG_T_CELL_RECEPTOR_SIGNALING_PATHWAY	107	0.643473	2.13212	0	0.00147946	0.014
REACTOME_NUCLEOTIDE_BINDING_DOMAIN_LEUCINE_RICH_REPEAT_CONTAINING_RECEPTOR_NLR_SIGNALING_PATHWAYS	45	0.647247	2.12125	0	0.00165396	0.017
KEGG_VIRAL_MYOCARDITIS	68	0.653005	2.09678	0.00200803	0.00321927	0.031
BIOCARTA_STATHMIN_PATHWAY	19	0.779955	2.08817	0	0.00360954	0.034
PID_IL12_2PATHWAY	63	0.788229	2.08789	0	0.00343766	0.034
REACTOME_TCR_SIGNALING	51	0.750647	2.08462	0	0.00371792	0.04
REACTOME_INTERFERON_GAMMA_SIGNALING	59	0.804446	2.08158	0	0.00367008	0.042
KEGG_HEMATOPOIETIC_CELL_LINEAGE	84	0.721591	2.08104	0.002	0.00356142	0.042
PID_INTEGRIN2_PATHWAY	28	0.820848	2.07278	0	0.00442552	0.052
BIOCARTA_IL12_PATHWAY	21	0.854677	2.06905	0	0.00441762	0.054
PID_AMB2_NEUTROPHILS_PATHWAY	41	0.680695	2.06208	0	0.00484148	0.062
BIOCARTA_NKT_PATHWAY	29	0.848218	2.06112	0	0.00470335	0.062
BIOCARTA_FMLP_PATHWAY	34	0.612603	2.05842	0.00190476	0.00476647	0.064
BIOCARTA_NKCELLS_PATHWAY	20	0.826232	2.05736	0	0.00476227	0.065
PID_IL23_PATHWAY	37	0.751176	2.05573	0	0.00480055	0.065
PID_GMCSF_PATHWAY	37	0.666265	2.05174	0	0.00500101	0.069
KEGG_TYPE_I_DIABETES_MELLITUS	41	0.833328	2.05013	0	0.00497503	0.072
REACTOME_INTERFERON_ALPHA_BETA_SIGNALING	62	0.721445	2.04689	0.00205761	0.00498798	0.076
REACTOME_DOWNSTREAM_TCR_SIGNALING	34	0.772418	2.04558	0.0020202	0.00501205	0.078
PID_IL27_PATHWAY	26	0.813166	2.04481	0	0.00497118	0.078
PID_CD8_TCR_DOWNSTREAM_PATHWAY	65	0.683661	2.04393	0	0.00487385	0.079
PID_NFAT_TFPATHWAY	46	0.659834	2.03882	0	0.00560058	0.091
KEGG_B_CELL_RECEPTOR_SIGNALING_PATHWAY	74	0.624198	2.03798	0.0019305	0.00552094	0.093
BIOCARTA_NFAT_PATHWAY	52	0.555322	2.03361	0	0.0057395	0.099
REACTOME_COSTIMULATION_BY_THE_CD28_FAMILY	61	0.674781	2.03277	0.00408998	0.0057235	0.102
REACTOME_IL_3_5_AND_GM_CSF_SIGNALING	43	0.659804	2.02945	0.00775194	0.00580824	0.105
BIOCARTA_TCR_PATHWAY	43	0.680761	2.02813	0.00198413	0.00583288	0.106
PID_TCR_CALCIUM_PATHWAY	28	0.69667	2.02801	0.00194175	0.00572334	0.106
REACTOME_IMMUNOREGULATORY_INTERACTIONS_BETWEEN_A_LYMPHOID_AND_A_NON_LYMPHOID_CELL	60	0.814468	2.0262	0.00204918	0.00582701	0.106
PID_IL6_7_PATHWAY	47	0.61397	2.02439	0.00195695	0.00597212	0.11
KEGG_APOPTOSIS	86	0.560614	2.02399	0	0.00586749	0.11
PID_IFNG_PATHWAY	40	0.645815	2.01312	0	0.00691107	0.123
PID_TNF_PATHWAY	46	0.59313	2.01025	0	0.00715922	0.126
PID_PI3KCI_PATHWAY	49	0.616028	2.00813	0.00191205	0.00734902	0.128
REACTOME_NOD1_2_SIGNALING_PATHWAY	30	0.668421	2.0041	0	0.00774837	0.135
PID_INTEGRIN_CS_PATHWAY	26	0.721813	1.9996	0	0.00805981	0.139
PID_TCR_PATHWAY	66	0.715033	1.99546	0.00399202	0.00837224	0.144
SIG_PIP3_SIGNALING_IN_B_LYMPHOCYTES	36	0.619389	1.99391	0	0.00852765	0.152
REACTOME_PLATELET_ACTIVATION_SIGNALING_AND_AGGREGATION	196	0.506781	1.99343	0	0.00839662	0.152
PID_AP1_PATHWAY	69	0.571463	1.99331	0	0.00824668	0.152
PID_FCER1_PATHWAY	61	0.606641	1.99291	0	0.00814038	0.152
BIOCARTA_TID_PATHWAY	19	0.706493	1.99107	0	0.00839026	0.156
BIOCARTA_DEATH_PATHWAY	33	0.630054	1.99041	0.00198807	0.00839691	0.157
KEGG_INTESTINAL_IMMUNE_NETWORK_FOR_IGA_PRODUCTION	46	0.801423	1.98855	0	0.00845541	0.159
PID_PTP1B_PATHWAY	52	0.572002	1.98776	0	0.00842191	0.162
BIOCARTA_TH1TH2_PATHWAY	19	0.878884	1.98774	0	0.00828607	0.162
REACTOME_HEMOSTASIS	448	0.451358	1.98654	0	0.00829239	0.165
ST_T_CELL_SIGNAL_TRANSDUCTION	45	0.645625	1.9848	0	0.0085449	0.168
PID_IL4_2PATHWAY	62	0.592063	1.97499	0.00192308	0.00966036	0.183
BIOCARTA_TOB1_PATHWAY	19	0.78786	1.97398	0	0.00960038	0.183
